# Supplementary material for: Temporal transcriptome analysis suggest modulation of multiple pathways and gene network involved in cell-cell interaction during early phase of high altitude exposure
Source: PLoS One. 2020 Sep 10;15(9):e0238117. doi: 10.1371/journal.pone.0238117 (PMC7482924; doi:10.1371/journal.pone.0238117)
Supplement: S1 File — (XLSX) [file pone.0238117.s001.xlsx]

## Sheet: Sheet1
gene_name	log2FoldChange (Day 3 vs Basal Kyrgyz)					gene_name	log2FoldChange (Day 7 vs Basal Kyrgyz)					gene_name	log2FoldChange (Day 14 vs Basal Kyrgyz)					gene_name	log2FoldChange (Day 21 vs Basal Kyrgyz)
DIAPH3	-7.199					ACTBP8	-6.396					CTD-2062F14.3	-5.219					ACTBP8	-6.396
RP11-536C10.13	-6.938					CTD-2062F14.3	-5.219					RP11-536C10.13	-4.552					RP11-536C10.13	-4.77
RP11-126O22.1	-6.53					IGLV1-44	-4.016					ACTBP8	-4.066					RP11-459O1.2	-4.337
ACTBP8	-6.396					HCG4B	-3.639					FAM3B	-3.68					POTEKP	-4.083
AC092684.1	-6.052					IGHV1-3	-3.627					BEGAIN	-3.516					RN7SL4P	-3.587
CTD-2281E23.2	-5.789					IGLV1-36	-3.606					C4BPA	-3.496					FAM3B	-3.526
CTD-2062F14.3	-5.219					RPS26P8	-3.566					RPS26P8	-3.437					ZNF385B	-3.419
RP11-288L9.4	-4.507					IGHV3-66	-3.349					RP11-459O1.2	-3.184					RN7SL3	-3.417
RIMBP2	-3.969					C4BPA	-3.31					IGHV1-3	-3.142					C4BPA	-3.368
RP11-459O1.2	-3.901					BEGAIN	-3.157					HCG4B	-2.96					RN7SL2	-3.357
ZNF385B	-3.713					RP11-459O1.2	-3.152					POTEF	-2.902					IGHV1-3	-3.292
FAM155A	-3.652					IGHV1-8	-2.868					CTD-2203K17.1	-2.769					IGLV8-61	-3.266
C4BPA	-3.546					IGHV1-18	-2.784					IGLV1-44	-2.764					RPS26P8	-3.253
DCDC1	-3.456					GSTM1	-2.776					IGLV10-54	-2.716					HCG4B	-3.163
ANKRD22	-3.271					RP11-288L9.4	-2.723					IGHV3-66	-2.667					POTEJ	-3.024
UNC13C	-3.243					RP11-126O22.1	-2.691					COL5A3	-2.651					AC131180.1	-2.871
CTD-3110H11.1	-3.204					IGKV1D-39	-2.682					IGLV1-36	-2.606					GPC3	-2.85
HPSE2	-3.198					IGLV10-54	-2.667					GSTM1	-2.505					POTEE	-2.848
RNF150	-3.164					PLA2G7	-2.639					CELF2-AS1	-2.476					IGHV1OR15-1	-2.847
IGHV3-9	-3.092					FAM3B	-2.628					GOLGA8I	-2.445					RN7SL1	-2.846
BAGE2	-3.088					POTEI	-2.577					ZNF385B	-2.406					HCG4P8	-2.799
ERICH1-AS1	-3.079					RNASE2	-2.562					H3F3BP1	-2.351					TUBB2BP1	-2.743
BEGAIN	-3.078					CTD-2012K14.4	-2.531					ETV7	-2.319					RP1-154K9.2	-2.725
DPH6-AS1	-3.059					IGLC6	-2.507					RP11-1036E20.7	-2.296					WSCD1	-2.667
FAM3B	-3.043					HCG4P8	-2.504					POTEKP	-2.246					IGLV10-54	-2.599
ZNF804B	-2.975					IGHV3-49	-2.466					RP11-126O22.1	-2.234					RP11-473O4.3	-2.572
EDIL3	-2.971					SERPING1	-2.453					POTEJ	-2.199					IGLV1-44	-2.562
IGLV1-44	-2.952					IGHV4-28	-2.447					IGKV3D-20	-2.198					NKX3-1	-2.538
GALNT13	-2.896					FAM230A	-2.424					IGHV3-49	-2.135					RN7SL5P	-2.493
RP11-32K4.1	-2.895					ETV7	-2.423					GOLGA6L10	-2.096					SEPT7P3	-2.47
CTD-3006G17.2	-2.877					IGHV3-53	-2.418					CTD-2281E23.2	-2.09					RP11-1036E20.7	-2.441
IGHV1-3	-2.839					LILRP2	-2.41					HCG4P8	-2.078					AC140481.3	-2.441
CNTNAP5	-2.826					IGKV1-39	-2.402					AC131180.1	-2.066					STXBP5L	-2.429
PACRG	-2.822					AL590764.1	-2.39					RSAD2	-2.057					UNC45B	-2.389
TNFRSF17	-2.814					IGHG1	-2.363					POTEE	-2.053					RP11-782C8.1	-2.371
DPP6	-2.716					IGHV3-43	-2.36					AC004057.1	-2.022					RP11-782C8.2	-2.354
CADM2	-2.716					RP11-33B1.4	-2.354					IFI44L	-2.001					EEF1A1P11	-2.35
SORCS1	-2.708					IGHV3-64	-2.34					POTEI	-1.987					CTB-63M22.1	-2.329
CALN1	-2.701					RSAD2	-2.338					SERPING1	-1.972					RP11-166O4.1	-2.286
NRXN3	-2.693					RP11-75C10.7	-2.315					PLA2G4C	-1.957					NKAIN3	-2.276
NELL1	-2.645					IGKV3D-20	-2.282					IFI44	-1.872					IGKV3D-20	-2.242
SORCS3	-2.637					RP11-261C10.7	-2.273					C9orf129	-1.862					PF4V1	-2.234
IGHV3-66	-2.614					IGLJ3	-2.245					AC000032.2	-1.855					IGHV3-66	-2.193
BAI3	-2.584					IGLV8-61	-2.237					SPP1	-1.852					RP11-153M7.3	-2.178
RP11-436D23.1	-2.574					TAB3-AS2	-2.233					IGHV3-9	-1.843					RIMBP2	-2.175
DPP10	-2.572					RPS26P6	-2.228					OAS3	-1.821					HPSE2	-2.167
DSCAM	-2.57					TDRD6	-2.219					S100P	-1.813					CNBD1	-2.162
IFI44L	-2.556					IGKV1D-33	-2.211					RP11-327F22.6	-1.808					TRAV1-1	-2.131
GSTM1	-2.547					AC000032.2	-2.185					MDGA1	-1.803					POTEI	-2.078
FSTL5	-2.543					IGKV1-6	-2.183					RP11-278A23.2	-1.796					TMSB4XP8	-2.071
SGCZ	-2.493					IGJ	-2.157					AC140481.3	-1.785					IGLV1-36	-2.069
RANBP17	-2.456					MKI67	-2.151					ANK2	-1.771					PGAM4	-2.064
RP13-578N3.3	-2.443					IGKV2D-30	-2.145					IGLC6	-1.765					LINC00478	-2.054
CLSTN2	-2.428					IGLV3-19	-2.143					USP41	-1.747					RP11-420N3.2	-2.043
IGLV1-36	-2.425					IFI44	-2.141					FBXL19-AS1	-1.741					PPL	-2.037
CNTN5	-2.42					ENAM	-2.137					BATF2	-1.738					RP11-341A22.2	-2.036
RPS26P8	-2.42					RP11-75C10.9	-2.123					AC015923.1	-1.732					CDH2	-2.017
RP11-417J8.3	-2.416					IGHV3-11	-2.086					RP11-196G11.4	-1.729					MTRNR2L6	-2.016
AC068718.1	-2.406					IFI44L	-2.069					GBP5	-1.72					RP11-145G20.1	-2.011
SNTG1	-2.403					IGHV3-9	-2.069					LINC00999	-1.72					SMTNL1	-2.01
RP11-417J8.6	-2.395					PLB1	-2.067					GOLGA8H	-1.691					AL162151.3	-1.998
ENAM	-2.388					D86994.1	-2.067					RPS26	-1.681					CCSER1	-1.993
IGJ	-2.385					RP11-274B21.2	-2.067					AC098474.1	-1.676					POTEF	-1.99
TRBV10-2	-2.362					RP11-493P1.2	-2.058					IGHV3-43	-1.657					IGHG1	-1.988
RP1-154K9.2	-2.353					CTD-2370N5.3	-2.056					GSTM2	-1.654					SLC2A14	-1.976
GRM5	-2.352					IGLV1-47	-2.045					RP4-620F22.2	-1.645					OFCC1	-1.97
KCNMA1	-2.344					RP11-1036E20.7	-2.033					FAM230A	-1.642					RPS29	-1.968
ESRRG	-2.34					IGLV2-34	-2.027					RPS26P6	-1.641					CADPS2	-1.963
HCG4B	-2.34					HIST2H2BC	-2.012					PLA2G7	-1.634					RP11-32K4.1	-1.961
RSAD2	-2.338					IGLC3	-2.005					IGLV1-47	-1.621					ADAMTSL4-AS1	-1.953
CSMD1	-2.317					IGKV3-11	-1.996					CMPK2	-1.615					SPDYE7P	-1.946
AQP4-AS1	-2.309					RNU6-1100P	-1.972					NSUN7	-1.595					IL1RAPL2	-1.93
DISC1FP1	-2.299					AL591025.1	-1.96					NPIPB15	-1.592					RP11-347P5.1	-1.922
IGHV3-49	-2.285					IGKV1-33	-1.959					IGKV2D-30	-1.589					RP11-536G4.2	-1.92
RP11-525K10.3	-2.276					POTEKP	-1.946					KLRF1	-1.585					C9orf129	-1.918
GRID2	-2.275					RN7SKP16	-1.944					AC069213.1	-1.575					MID1	-1.891
WSCD1	-2.273					IFI27	-1.942					CTB-63M22.1	-1.572					SLC26A3	-1.878
AC007682.1	-2.263					IGLV2-18	-1.933					AC016629.3	-1.554					PSPHP1	-1.874
POU6F2	-2.251					IGKV3D-15	-1.908					RP11-543P15.1	-1.553					RP11-278A23.2	-1.87
XIRP2	-2.244					IGKJ3	-1.903					IGHV1-18	-1.551					PDE10A	-1.862
TMEM108	-2.242					IGKV1-12	-1.9					RP11-782C8.2	-1.55					IGLC6	-1.851
DLC1	-2.236					HIST2H2BD	-1.882					RP11-307E17.8	-1.536					RAP1GAP	-1.849
TDRD6	-2.234					C9orf129	-1.881					RP11-47I22.1	-1.536					NAV2	-1.849
RP11-774D14.1	-2.231					GBP5	-1.867					RN7SL4P	-1.536					RP11-770G2.2	-1.844
ROR2	-2.229					IGLV1-40	-1.863					RP11-152F13.8	-1.533					FUT10	-1.833
LPHN3	-2.225					CCR9	-1.861					SMTNL1	-1.507					TMEM232	-1.833
C7orf10	-2.224					RP11-844P9.1	-1.861					NUTM2G	-1.49					LILRP1	-1.83
CEP112	-2.205					AIM2	-1.849					HLA-DQA2	-1.482					CA10	-1.826
RP11-145G20.1	-2.204					POTEF	-1.843					IFIT1	-1.476					TTC6	-1.821
KCNH1	-2.196					IGHV4-55	-1.836					AL591025.1	-1.476					FAM230A	-1.814
AC068490.2	-2.187					OAS3	-1.83					CACNA1H	-1.465					DACH2	-1.811
RP11-127H5.1	-2.14					IGLC2	-1.815					ANTXRLP1	-1.458					UNC13C	-1.809
ATRNL1	-2.128					RP11-196G11.4	-1.808					RP11-146N23.1	-1.45					RPS23P10	-1.804
CADPS2	-2.105					LILRP1	-1.806					CLEC12B	-1.448					RPS21	-1.789
IGHV3-43	-2.1					RP4-620F22.2	-1.806					IGHV1OR15-1	-1.444					RP11-50D9.1	-1.78
GRM8	-2.098					CLEC12B	-1.801					CTB-151G24.1	-1.441					CALN1	-1.776
TRIM2	-2.08					IGLV7-46	-1.792					RP11-549K20.1	-1.439					GRIK2	-1.775
RP11-434D9.1	-2.072					AC004057.1	-1.786					AC139099.3	-1.436					IGKV1D-33	-1.773
PRKD1	-2.059					GPR15	-1.785					LAMP3	-1.435					ETV7	-1.769
PRICKLE2	-2.054					SPATA32	-1.78					HIST2H2BC	-1.421					IGKV1D-39	-1.768
SLIT3	-2.043					IGKV1-9	-1.774					TDRD6	-1.411					LINC00276	-1.765
CTNND2	-2.041					IGKV1-5	-1.76					RP11-182J1.12	-1.41					AC005000.1	-1.764
USP41	-2.04					IGHA2	-1.758					RP11-504P24.3	-1.4					RP11-380M21.2	-1.763
NPAS3	-2.039					IGLV2-23	-1.75					FCGR1C	-1.395					RP11-345J4.6	-1.752
KIAA1217	-2.037					IGHA1	-1.735					AL162151.3	-1.39					RP1-241P17.4	-1.742
hsa-mir-490	-2.011					BATF2	-1.731					RP13-578N3.3	-1.389					OOEP-AS1	-1.741
PCDH15	-2.004					ZNF385B	-1.703					COL13A1	-1.387					MAGI1	-1.737
GABPB1-AS1	-2.002					TNFRSF17	-1.69					RP11-261C10.3	-1.387					PLA2G4C	-1.734
IGLV10-54	-2.001					RP11-133L14.5	-1.68					RP11-153M7.3	-1.387					RP11-307E17.8	-1.73
ETV7	-1.992					AL356740.1	-1.675					RNF165	-1.385					RP11-549K20.1	-1.73
RP11-307E17.8	-1.992					IGKV3-7	-1.673					IGLJ3	-1.38					CLSTN2	-1.728
C4orf22	-1.989					TRBV5-4	-1.659					SPATA32	-1.376					ENAM	-1.719
GRM7	-1.977					IFIT3	-1.655					CTGLF12P	-1.374					RPL39P3	-1.719
NLGN1	-1.966					RP11-148O21.2	-1.653					GPR15	-1.373					IGJ	-1.717
RP11-661P17.1	-1.957					GSTM2	-1.645					RP11-133L14.5	-1.372					LINC00535	-1.714
PDE10A	-1.948					HLA-DQA2	-1.635					MICE	-1.372					PGA5	-1.713
RP11-844P9.1	-1.946					IGKV3-15	-1.632					DPH6-AS1	-1.365					AC007216.1	-1.709
CLEC9A	-1.935					TOP2A	-1.627					NUDT16P	-1.363					SLPI	-1.707
ANKRD36BP2	-1.935					NUDT16P	-1.627					RP11-80H8.4	-1.357					ANAPC1P1	-1.706
CTD-2066L21.3	-1.934					RP11-307E17.8	-1.619					RP13-608F4.8	-1.357					DSCAML1	-1.703
GGH	-1.929					CTB-151G24.1	-1.619					THNSL2	-1.356					SHANK2	-1.697
PTPRT	-1.922					IGKV3-20	-1.613					RN7SKP16	-1.347					RP11-525K10.3	-1.691
RP11-260O18.1	-1.905					COL5A3	-1.611					CTD-2258A20.5	-1.347					CES1P1	-1.69
FAM184A	-1.903					RPS26	-1.608					ANKRD22	-1.346					CTD-2031P19.4	-1.688
IFI44	-1.895					IGLJ2	-1.608					AGAP4	-1.346					RP11-436D23.1	-1.686
CNBD1	-1.895					ANKRD22	-1.602					EEF1A1P11	-1.345					IGKV3D-15	-1.681
FSBP	-1.893					POTEJ	-1.602					RAP1GAP	-1.344					CNTNAP5	-1.671
LINGO2	-1.888					IGHV1OR15-1	-1.602					MTRNR2L6	-1.339					RPSAP47	-1.663
IGHV1-8	-1.881					RP11-835E18.4	-1.6					SLC2A14	-1.337					GREB1L	-1.657
RP11-6N13.1	-1.875					IGHJ6	-1.599					IDSP1	-1.336					IGHV3-73	-1.646
NTM	-1.869					D86998.1	-1.592					PDE9A	-1.33					DEFA3	-1.641
SCML1	-1.866					CELF2-AS1	-1.591					AC005954.3	-1.326					SYT1	-1.638
FOXP2	-1.866					SMTNL1	-1.588					CTD-2034I4.1	-1.323					FCGR1C	-1.637
CLDN20	-1.863					ANK2	-1.586					FAM72A	-1.319					IGLJ3	-1.63
CTD-2203K17.1	-1.862					AC079325.6	-1.581					RP11-75C10.9	-1.317					RP11-798G7.4	-1.628
PDE9A	-1.854					RBMS2	-1.58					RP13-608F4.1	-1.311					IGHV1-18	-1.626
STK32B	-1.853					CTD-2012K14.3	-1.578					GGH	-1.29					RP11-260O18.1	-1.622
WBSCR17	-1.853					RP11-543P15.1	-1.573					DGKK	-1.289					HSPA4L	-1.616
CSMD3	-1.852					PLVAP	-1.568					RIMBP2	-1.286					DEFA1B	-1.613
IGHV3-11	-1.822					IGHV3-30	-1.566					SPDYE7P	-1.273					GALNT13	-1.609
SPDYE7P	-1.82					SAMD9L	-1.565					HIST2H2BB	-1.272					LINC00856	-1.609
CPA6	-1.819					IGKJ2	-1.56					FAM85A	-1.264					RNF150	-1.606
PLA2G7	-1.806					RRM2	-1.559					IFIT3	-1.259					RP11-290F5.1	-1.606
IGKV3D-20	-1.805					BUB1	-1.558					KANSL1-AS1	-1.259					TENM3	-1.604
CACNA2D1	-1.803					CTD-2308N23.2	-1.556					LIMS3	-1.259					CTD-2583P5.1	-1.603
IL1RAPL2	-1.803					BPI	-1.553					RP11-797A18.3	-1.256					ACOXL	-1.602
ZRANB2-AS2	-1.798					CLEC12A	-1.548					RN7SL3	-1.254					EDIL3	-1.599
ABCG2	-1.783					RP11-269F19.2	-1.536					LRP5	-1.252					DLG2	-1.597
IGHV4-55	-1.779					AP000350.5	-1.53					IGHV3-30	-1.252					CNTNAP3B	-1.595
TEX41	-1.769					RP11-380M21.2	-1.529					HIST2H2BD	-1.247					AC139099.3	-1.593
RP1-241P17.4	-1.769					IGKV1-17	-1.52					AIM2	-1.241					RP11-497H16.8	-1.592
CTNNA3	-1.765					IGHJ1	-1.517					RP11-480I12.9	-1.241					CD8BP	-1.592
NAV2	-1.757					RP11-815J21.2	-1.516					BEAN1	-1.238					RP11-231C14.5	-1.592
AC005000.1	-1.746					AC011513.4	-1.516					C10orf128	-1.235					DEFA1	-1.59
PLA2G4C	-1.737					IGHV4-59	-1.515					CCDC147	-1.232					AC068490.2	-1.59
AC000032.2	-1.727					IGHV2-5	-1.51					TMSB4XP8	-1.222					MDGA2	-1.577
NKAIN3	-1.721					CTD-2258A20.5	-1.504					RN7SL2	-1.215					GRID1	-1.577
HS6ST3	-1.719					IGHV1-46	-1.499					AJAP1	-1.213					MDGA2	-1.577
LINC00478	-1.718					RAP1GAP	-1.492					ZNF460	-1.213					RP11-497H16.2	-1.573
PTH2R	-1.711					S100A12	-1.49					FSD1	-1.212					IGHV3-49	-1.57
CCR9	-1.691					IFIT1	-1.482					PLB1	-1.208					IL27	-1.567
FAM230A	-1.686					PLA2G4C	-1.476					LGALS9B	-1.208					GRIK4	-1.556
LRP1B	-1.685					UPB1	-1.467					GBP1	-1.207					PITPNM3	-1.553
RBFOX1	-1.681					LINC00999	-1.467					RP11-782C8.1	-1.206					IGHV3-53	-1.553
IGLV3-19	-1.672					USP41	-1.463					SLC7A8	-1.204					CTB-134H23.2	-1.548
ALK	-1.67					CMPK2	-1.462					HLA-DRB6	-1.204					AQP4-AS1	-1.548
MIR181A2HG	-1.668					AC074011.2	-1.46					ZNF662	-1.201					RP11-974F13.5	-1.547
MID1	-1.663					RP11-286O18.1	-1.458					NCR3LG1	-1.199					TRBV4-2	-1.544
IFIT1	-1.659					D87015.1	-1.457					RP1-241P17.4	-1.195					IGKV2D-30	-1.541
SERPING1	-1.652					IGHV3-72	-1.447					CTD-3110H11.1	-1.195					TENM2	-1.528
RP11-435B5.4	-1.652					IGHJ3	-1.443					MIR635	-1.193					RP11-1415C14.2	-1.527
NCKAP5	-1.649					LAMP3	-1.439					TUBBP5	-1.189					PFN1P7	-1.526
RIMS1	-1.637					AC131180.1	-1.438					UBE2Q2P1	-1.189					OOEP	-1.523
GLIS3	-1.629					TCEAL4	-1.437					CTD-2175A23.1	-1.186					LIMS3	-1.522
STPG2	-1.628					IGLJ1	-1.432					RNF144A-AS1	-1.182					RP11-1094M14.9	-1.521
CUX2	-1.622					IGKV2-24	-1.43					RPS2P55	-1.174					MDGA1	-1.518
USH2A	-1.615					DGKK	-1.425					AC079325.6	-1.173					LOXHD1	-1.517
LRRC18	-1.612					POTEE	-1.422					AC005000.1	-1.172					IGHV4-59	-1.517
AGBL1	-1.605					CLEC9A	-1.416					PDXDC2P	-1.171					CCR9	-1.516
CENPK	-1.601					TRBV4-2	-1.412					AMY1A	-1.168					RP11-829H16.3	-1.515
TRHDE	-1.6					IGLV2-11	-1.411					IL27	-1.164					IGHV1-46	-1.509
PSPHP1	-1.6					SPDYE7P	-1.409					RP1-93H18.6	-1.164					RP11-1415C14.1	-1.509
LRRC4C	-1.593					GBP1	-1.405					AF011889.2	-1.16					AC051642.1	-1.509
FAM85A	-1.593					IDSP1	-1.405					FAM26F	-1.159					AC003051.1	-1.508
RP11-103J8.1	-1.591					ZBED6	-1.399					IGHV3-73	-1.158					AC068718.1	-1.508
RP11-575A19.2	-1.59					IGLC1	-1.398					IFI6	-1.154					IGHV3-9	-1.507
STXBP5L	-1.589					CD38	-1.395					RP11-206L10.5	-1.153					LILRP2	-1.506
ROBO2	-1.589					FCGR1C	-1.392					HKDC1	-1.152					AP001347.6	-1.503
NRG3	-1.583					RP11-327F22.2	-1.376					KIFC1	-1.151					CELF2-AS1	-1.5
RNU6-1100P	-1.578					LGALS9B	-1.375					SLC7A5P2	-1.15					RPL38	-1.499
CTD-3195I5.3	-1.577					CLEC18A	-1.37					RP11-480I12.7	-1.149					HS6ST3	-1.495
TENM2	-1.576					CTD-2653D5.1	-1.369					RP11-499F3.2	-1.148					CTD-2337A12.1	-1.495
CTNNA2	-1.575					PITPNM3	-1.363					RP1-71H24.1	-1.145					RP11-146N23.1	-1.478
RP11-153M7.3	-1.575					AC007969.5	-1.353					RP11-288L9.4	-1.144					EVC2	-1.477
ZNF714	-1.558					IGKC	-1.343					PRKXP1	-1.14					NELL1	-1.474
SH3RF1	-1.557					RP11-415F23.3	-1.343					HERC5	-1.137					RP5-998N21.4	-1.47
AFF2	-1.553					IGLL5	-1.342					SPRY3	-1.137					AC004951.6	-1.464
IGHG1	-1.547					WDFY3-AS1	-1.327					CCSER1	-1.134					RP11-261C10.3	-1.458
RP11-3B12.1	-1.535					Z83840.1	-1.325					GOLGA8R	-1.133					GOLGA6L10	-1.458
RPS26	-1.528					AC096579.7	-1.324					SHANK2	-1.131					RP11-632C17__A.1	-1.456
TEX9	-1.527					AC096579.13	-1.324					AP001468.1	-1.131					CADPS	-1.454
RP11-146N23.1	-1.527					IGHV4-31	-1.319					ABHD17AP4	-1.129					RP11-371F15.3	-1.445
IGLV1-47	-1.516					RP11-261C10.3	-1.317					ULK4P1	-1.129					GSTT1	-1.443
STK33	-1.515					XXbac-BPG181B23.6	-1.316					TRPC6	-1.125					C12orf55	-1.441
IGHV1-18	-1.511					LINC00221	-1.315					GOLGA8J	-1.124					NRG3	-1.438
LINC00907	-1.51					HIST2H2BB	-1.312					SLC16A14	-1.119					RP13-608F4.1	-1.436
RP11-347P5.1	-1.508					MTND2P28	-1.308					CTB-134H23.2	-1.119					ABHD12B	-1.43
HLA-DQA2	-1.495					OAS1	-1.306					AMY1C	-1.114					PCDH15	-1.43
SOX2-OT	-1.486					IGHV3-33	-1.306					AC017076.5	-1.113					GRM7	-1.429
EVI2A	-1.479					CTD-2175A23.1	-1.302					MKI67	-1.111					LRP5	-1.426
ERBB4	-1.478					IGHV6-1	-1.296					IGKV3-11	-1.11					IGHE	-1.426
TTC34	-1.478					RP1-71H24.1	-1.295					MEI4	-1.11					RP1-153P14.8	-1.423
IL1RAPL1	-1.473					MIR3620	-1.289					GOLGA8Q	-1.107					CTGLF12P	-1.417
LUZP2	-1.473					RP11-213H15.4	-1.285					RP11-75C10.7	-1.102					ZNF804B	-1.415
HERC2P4	-1.471					MEI4	-1.284					IGLV3-19	-1.101					NUTM2G	-1.415
GBP5	-1.469					RP11-77H9.8	-1.28					DEFB107B	-1.1					RP11-296K13.4	-1.41
MGAT4C	-1.468					AC133528.2	-1.27					RP11-166O4.1	-1.099					LINC00999	-1.408
CEP128	-1.465					FAM225A	-1.257					IFI27	-1.096					SULT2B1	-1.403
CTD-2583P5.1	-1.46					LINC00677	-1.257					SLC5A9	-1.094					RP11-575A19.2	-1.396
RN7SL3	-1.46					KIR2DP1	-1.254					IGKV1D-39	-1.092					IGKV4-1	-1.394
NUTM2G	-1.456					TTC34	-1.25					IGJ	-1.088					BPI	-1.391
XKR4	-1.456					RP11-384K6.6	-1.249					PDGFRB	-1.087					IGLV3-19	-1.39
DPYD-IT1	-1.455					MZB1	-1.247					RP11-274B21.1	-1.087					MIR3648	-1.39
RP11-533O20.2	-1.452					CD274	-1.246					ABHD17AP6	-1.086					ST5	-1.388
PARD3B	-1.451					ZC3H11B	-1.246					CLDN20	-1.076					CLEC18A	-1.387
CA10	-1.451					CARD17	-1.245					RP1-154K9.2	-1.073					CD274	-1.386
RP11-770G2.2	-1.451					RP5-1029F21.3	-1.243					DND1P1	-1.071					IGLJ2	-1.386
DACH2	-1.447					PMS2P9	-1.241					ENAM	-1.07					AC006116.20	-1.385
RP1-153P14.8	-1.445					AC140481.3	-1.24					IGKJ3	-1.068					SLC7A8	-1.382
BUB1	-1.44					CEP170P1	-1.239					CTC-236F12.4	-1.066					AKAP6	-1.381
BATF2	-1.439					RP11-531A24.5	-1.235					CETP	-1.063					CTD-3088G3.6	-1.381
SRGAP1	-1.438					NUTM2G	-1.234					PGAM4	-1.061					RELN	-1.38
KCNMB2	-1.436					RP11-47I22.1	-1.234					PTENP1	-1.061					H3F3BP1	-1.377
GRIN2B	-1.436					CTA-126B4.7	-1.227					FRAS1	-1.06					ATRNL1	-1.371
MAGI2	-1.435					ABCC13	-1.227					RP5-998N21.4	-1.06					CTNNA2	-1.369
SLC19A2	-1.434					AC098474.1	-1.224					RP4-673M15.1	-1.06					CNTN5	-1.369
RP11-223C24.1	-1.431					RP11-632C17__A.1	-1.222					BCO2	-1.059					RP11-798G7.7	-1.367
SLC44A5	-1.425					BLOC1S5-TXNDC5	-1.222					GPC3	-1.058					EGFR	-1.364
FGF12	-1.424					RP11-356C4.3	-1.222					ZC3H11B	-1.058					BX088645.3	-1.361
HERC5	-1.424					RP11-179A10.1	-1.22					IGHV4-55	-1.057					HIST2H2BB	-1.361
CDH12P2	-1.424					RP11-893F2.9	-1.218					RP11-486O13.4	-1.056					RP11-133G22.1	-1.361
AC096559.1	-1.423					XAF1	-1.213					ZNF641	-1.055					RP3-323P13.2	-1.359
RP4-620F22.2	-1.421					CD8BP	-1.213					ZNF90	-1.055					LINC00221	-1.357
RALYL	-1.419					RP11-430N14.4	-1.21					CLEC9A	-1.052					SERPING1	-1.356
LAMP3	-1.416					TXNDC5	-1.209					CTGLF10P	-1.05					RP3-465N24.5	-1.354
MSR1	-1.415					WARS	-1.208					TIMM10	-1.049					TRPC6	-1.35
ZNF100	-1.415					IGKV1-16	-1.204					FAM72B	-1.048					AC079325.6	-1.35
OAS3	-1.414					RHAG	-1.202					RP11-632C17__A.1	-1.047					KCNMA1	-1.346
RRM2	-1.413					IGHV3-21	-1.202					SRGAP1	-1.045					RP11-497H16.5	-1.344
FAM35BP	-1.412					IGHJ5	-1.202					EPSTI1	-1.039					IGLC3	-1.34
LA16c-380H5.2	-1.41					STRCP1	-1.201					IGLV7-46	-1.037					LDB2	-1.339
ANK2	-1.409					FAM86C1	-1.2					RP11-34P13.9	-1.035					TDRD6	-1.333
SPATA9	-1.406					C1QB	-1.2					RP11-345J4.6	-1.033					CADM2	-1.332
AC004057.1	-1.406					D86994.2	-1.198					KLRC2	-1.028					ROBO1	-1.331
CMPK2	-1.399					IGLV2-28	-1.196					RP11-933H2.4	-1.028					IGHV1-8	-1.326
ACOXL	-1.399					FAM72B	-1.189					NPIPB1P	-1.028					DPM3	-1.324
LRRC40	-1.398					PPFIA4	-1.184					ANAPC1P1	-1.026					SLC35F1	-1.321
RP11-80H8.4	-1.398					TUBBP5	-1.183					SPRY3	-1.025					PRKD1	-1.32
NRP1	-1.397					SH3GL1P1	-1.183					IL1RAPL2	-1.024					RP11-475C16.1	-1.32
RAD54B	-1.396					IGLV2-14	-1.182					CD274	-1.022					RBFOX1	-1.318
AP000476.1	-1.394					H3F3BP1	-1.181					GOLGA8N	-1.02					AC016629.3	-1.318
DMD	-1.393					NSUN7	-1.178					RP11-206L10.2	-1.018					RP11-848P1.9	-1.317
NRXN1	-1.392					SLC2A14	-1.176					TATDN2P2	-1.016					TNFRSF17	-1.316
CPNE4	-1.384					CCL4L2	-1.176					CTGLF8P	-1.016					AFF2	-1.315
CTD-2175A23.1	-1.384					RP11-20I23.11	-1.172					RP11-434D9.1	-1.015					SCARNA17	-1.315
IFIT3	-1.378					PER1	-1.17					LA16c-390H2.4	-1.015					RP11-10J21.5	-1.315
GSTM2	-1.378					IGKV4-1	-1.17					LYG1	-1.014					STK32B	-1.313
RP11-1105G2.4	-1.378					RP5-1115A15.1	-1.17					RP11-18H21.1	-1.012					GOLGA8I	-1.312
ST5	-1.375					CTD-2313N18.5	-1.169					RP11-304L19.4	-1.012					OCLN	-1.297
EPB41L5	-1.374					CETP	-1.167					ISG15	-1.011					FAM155A	-1.297
SLC26A3	-1.37					RP11-775B15.2	-1.167					NNAT	-1.009					AL590867.1	-1.294
CTC-340A15.2	-1.37					KIF2C	-1.166					RNF150	-1.009					CSMD1	-1.292
ERCC6L	-1.367					RP11-98I9.4	-1.166					SDC3	-1.008					RPL21P119	-1.292
IGLJ3	-1.358					AL162151.3	-1.165					C1QB	-1.007					MROH6	-1.29
RP11-420N3.2	-1.353					EGR1	-1.164					CENPK	-1.005					ATP2B2	-1.286
CLEC4C	-1.351					RP5-998N21.4	-1.16					RP11-286O18.1	-1.005					RP11-203I2.1	-1.286
RSL24D1	-1.35					RP1-68D18.4	-1.158					RP11-213H15.4	-1.005					AL353791.1	-1.281
FAM151B	-1.35					RP11-638I2.8	-1.156					GOLGA8B	-1.002					CTB-151G24.1	-1.281
AK5	-1.348					ZNF366	-1.155					RP11-380M21.2	-1.001					HLA-K	-1.279
AC079325.6	-1.346					SH3RF3	-1.153					DHRS9	-0.997					CACNB4	-1.278
THSD7B	-1.345					ULK4P3	-1.153					GOLGA8O	-0.997					ERC2	-1.278
SOGA3	-1.344					ABO	-1.152					TRBV10-2	-0.997					IGKV3-11	-1.278
CNTN4	-1.343					IGKV2-30	-1.149					STRCP1	-0.996					PAK3	-1.276
GAS2	-1.342					RP11-153M7.3	-1.149					NTN1	-0.993					PTPRT	-1.276
AIM2	-1.341					RP11-933H2.4	-1.148					FLVCR1-AS1	-0.993					RP11-1023L17.2	-1.275
RBPMS2	-1.341					RP11-499F3.2	-1.148					ZP3	-0.991					LPA	-1.271
GRID1	-1.34					VSIG1	-1.146					LINC00211	-0.988					NTN1	-1.269
S100P	-1.338					EPSTI1	-1.145					DMRTC1	-0.986					CTD-3088G3.8	-1.267
MTUS2	-1.334					MROH7	-1.143					TRBV5-4	-0.986					LINC00899	-1.266
EPSTI1	-1.334					AC139099.3	-1.141					RP11-34P13.13	-0.986					RP11-1198D22.1	-1.264
FAM35DP	-1.334					SIGLEC1	-1.14					CCR9	-0.985					DPYD-IT1	-1.263
AL391152.1	-1.333					IGHV3-74	-1.138					ALG1L6P	-0.98					CNTNAP3	-1.26
KANSL1-AS1	-1.332					FAM157B	-1.137					CENPF	-0.979					KIAA1217	-1.257
MAPK10	-1.329					RP4-705D16.3	-1.135					ABCA1	-0.979					RP1-66C13.3	-1.256
SOGA3	-1.326					RP1-66C13.3	-1.132					RP11-33B1.4	-0.979					BMS1P1	-1.254
NCAPG	-1.316					TYMS	-1.131					CTA-384D8.34	-0.978					AGBL1	-1.253
SLC41A2	-1.316					HKDC1	-1.13					UPK3BP1	-0.977					ALOX15B	-1.252
TENM3	-1.316					CTGLF12P	-1.13					DYRK3	-0.976					CTD-2245F17.3	-1.249
IFI27	-1.314					RP11-1220K2.2	-1.13					HLA-K	-0.976					CTA-384D8.34	-1.247
UPB1	-1.313					RP11-290F5.1	-1.126					AF146191.4	-0.976					SPDYE6	-1.246
RFESD	-1.313					CTD-2203K17.1	-1.126					GABPB1-AS1	-0.973					EML6	-1.246
GRIK2	-1.308					HIP1	-1.123					MATN1	-0.972					KCNE1	-1.245
SLC27A6	-1.306					AGAP4	-1.123					LPA	-0.972					RP11-211G3.2	-1.245
CTB-151G24.1	-1.302					TRBV11-2	-1.123					SLC35F1	-0.969					MZB1	-1.244
XRCC6BP1	-1.298					CTD-3088G3.6	-1.122					RP4-794H19.2	-0.968					IGHA1	-1.244
AC074391.1	-1.298					IGHV4-39	-1.121					BMS1P5	-0.966					RP11-417J8.3	-1.242
RP11-133L14.5	-1.298					FAM225B	-1.119					TEX11	-0.965					SHROOM1	-1.241
LINC00402	-1.294					RP11-356C4.5	-1.119					TRBV4-1	-0.964					AP000350.5	-1.241
RP1-93H18.6	-1.293					MIR650	-1.118					FKBPL	-0.963					CTD-2308N23.2	-1.239
ERCC8	-1.291					AC010894.5	-1.117					RP3-467K16.4	-0.961					C6orf163	-1.238
PDXDC2P	-1.29					ACO1	-1.114					FAM157B	-0.955					HLA-J	-1.238
IGKV1D-39	-1.285					RP11-206L10.5	-1.113					RP4-706A16.3	-0.954					TRPM3	-1.237
FAM26F	-1.276					LOXHD1	-1.112					INTS4L1	-0.953					RPS2P55	-1.237
FAM213A	-1.275					EVI2A	-1.111					SAMD9L	-0.952					RNASE4	-1.237
MANEA	-1.275					MICE	-1.109					RANBP17	-0.949					AL163636.6	-1.237
RP11-83A24.2	-1.275					TRPC6	-1.108					RP11-61O1.1	-0.949					RPL41P1	-1.234
LRRTM4	-1.274					PARP14	-1.107					GOLGA8K	-0.948					AC073283.4	-1.234
BLOC1S5-TXNDC5	-1.273					CEACAM6	-1.106					RAD21L1	-0.944					ABHD17AP5	-1.23
LAMA2	-1.271					IGLV2-8	-1.104					IGLC3	-0.943					CTD-2034I4.1	-1.23
IGHV3-30	-1.269					RP11-44K6.4	-1.104					RP11-206L10.3	-0.943					MIR23A	-1.228
FAM153B	-1.267					BEAN1	-1.103					RP11-1094M14.5	-0.943					OLFM4	-1.227
TXNDC5	-1.266					CTGLF11P	-1.102					ANGPT4	-0.942					LRRC4C	-1.225
PGAP1	-1.265					RP11-848G14.5	-1.098					PITPNM3	-0.941					CR1L	-1.223
SLFN12	-1.264					CEACAM8	-1.097					GRHL3	-0.94					IGLJ1	-1.221
IGHV3-64	-1.262					RP11-288H12.3	-1.095					FBXO6	-0.939					RP11-417J8.6	-1.22
RNF165	-1.259					RP11-61O1.1	-1.095					GPR125	-0.939					TRBV6-6	-1.22
AC091969.1	-1.259					TRAV9-2	-1.094					PAK3	-0.937					RP11-16C1.3	-1.219
CLEC12B	-1.259					ANKRD36BP2	-1.094					CYP2D7P1	-0.937					AC105402.4	-1.218
GPM6A	-1.256					PARP9	-1.091					SLC41A2	-0.936					IGKJ3	-1.215
RP4-539M6.14	-1.249					IGHV4-61	-1.091					IGHV3-72	-0.934					ANKRD22	-1.212
IGHV4-28	-1.249					NUSAP1	-1.088					RP11-592B15.9	-0.933					NLGN1	-1.208
MAGI1	-1.248					WI2-2998D17.2	-1.088					IGLJ2	-0.929					RPS27	-1.208
ZNF85	-1.246					TMEM108	-1.087					DRAXIN	-0.928					RP11-434D9.1	-1.208
INSL6	-1.246					FAM86FP	-1.087					AC019048.1	-0.927					ETV4	-1.207
C1ORF220	-1.246					RP11-80H8.4	-1.084					XIRP2	-0.925					hsa-mir-490	-1.207
ERAP2	-1.245					CASC8	-1.084					C22orf26	-0.925					RPS15A	-1.205
SULT2B1	-1.244					PF4V1	-1.082					SH2D1B	-0.923					RP11-558F24.4	-1.205
IGLC6	-1.244					CTA-384D8.34	-1.082					SPDYE1	-0.922					RP11-75C10.7	-1.205
KLRC2	-1.241					RPL32P29	-1.08					HID1	-0.922					C4orf48	-1.203
BRCA2	-1.24					CTD-2514K5.2	-1.08					ACO1	-0.921					RP11-691H4.4	-1.203
CCDC141	-1.24					RP11-109N23.4	-1.08					LINC00856	-0.921					ABCG2	-1.199
RXFP2	-1.236					RP11-737O24.2	-1.077					RP11-844P9.1	-0.919					SLC16A14	-1.198
AC006116.20	-1.236					CTB-180A7.6	-1.076					TRBV4-2	-0.912					ERBB4	-1.198
OPCML	-1.234					SPP1	-1.073					TRBV11-2	-0.912					AL135998.1	-1.198
AGBL4	-1.234					IGHJ4	-1.072					SLC25A29	-0.91					AC009120.5	-1.197
SASS6	-1.232					RP11-333E1.2	-1.072					RP11-829H16.3	-0.91					RALYL	-1.195
ADAMTS17	-1.231					SLC24A4	-1.07					CTD-2031P19.4	-0.909					RP11-552D8.1	-1.195
RP11-564D11.3	-1.231					HERC5	-1.069					RPS21	-0.908					CCDC144CP	-1.194
PAK3	-1.229					ALG1L6P	-1.068					IGHV1-8	-0.907					RP11-175I17.2	-1.194
AL031320.1	-1.226					JAZF1-AS1	-1.066					IGHV4-31	-0.906					FBXL19-AS1	-1.193
NUDT16P	-1.225					PTENP1	-1.066					CCDC78	-0.905					PCSK1N	-1.192
SASH1	-1.222					FCGR1B	-1.065					CCDC144NL	-0.905					RXFP2	-1.191
RPS3AP26	-1.222					CTD-3110H11.1	-1.065					AC051642.1	-0.901					CLEC18C	-1.191
RPS26P6	-1.221					RP11-290F20.2	-1.064					CEP170B	-0.9					RP4-706A16.3	-1.19
RP11-258C19.7	-1.218					IDO1	-1.062					SPDYE2B	-0.9					DND1P1	-1.19
LIN9	-1.217					KCNE1	-1.062					RP1-8B1.4	-0.9					ME1	-1.189
NKAIN2	-1.217					RNASE6	-1.061					SLC44A5	-0.899					RP11-286O18.1	-1.189
RBMS3	-1.215					LGALS9C	-1.061					GK5	-0.898					RP5-1198O20.4	-1.186
ZNF641	-1.215					RP11-1334A24.6	-1.061					RP11-430C7.4	-0.898					LRRC18	-1.185
KIAA1958	-1.214					ZNF641	-1.06					TCEAL4	-0.894					CLEC9A	-1.185
SLC16A10	-1.211					MFSD2A	-1.06					RTP4	-0.892					KANSL1-AS1	-1.185
MKI67	-1.209					FKBP1C	-1.06					FAM86C1	-0.892					AC087294.2	-1.181
SLC16A14	-1.206					RP11-1049A21.2	-1.06					ALG13-AS1	-0.892					FAM35DP	-1.18
TFEC	-1.202					AMY1A	-1.059					ABCC13	-0.892					CEP112	-1.179
RN7SL473P	-1.201					TGM2	-1.058					AC073283.4	-0.89					ESRRG	-1.179
GALNTL6	-1.197					IGHG3	-1.058					SPDYE2	-0.887					RANBP17	-1.179
IGLV7-46	-1.197					FAM153B	-1.055					IGKV3D-15	-0.886					IGLC2	-1.179
RP11-701P16.2	-1.196					RPL39	-1.055					AP006222.2	-0.884					NPIPB1P	-1.179
LONRF3	-1.193					RPL27	-1.053					ZNF852	-0.883					EXOC3L1	-1.172
COL5A3	-1.192					RP11-797A18.4	-1.051					RP1-229K20.5	-0.883					CEA	-1.172
TBC1D12	-1.192					GPR125	-1.048					OAS1	-0.882					RP11-288L9.4	-1.171
RP11-568K15.1	-1.19					GOLGA8O	-1.046					NELL1	-0.882					RP11-903H12.3	-1.17
C8orf31	-1.187					RP11-206L10.2	-1.044					RPSAP47	-0.879					SIGLEC15	-1.169
CTD-2260A17.2	-1.186					GOLGA8Q	-1.043					RP11-262D11.1	-0.878					LPHN3	-1.166
CTB-118N6.3	-1.181					IGKJ1	-1.043					SH3PXD2B	-0.877					CCDC64B	-1.165
AC003051.1	-1.18					RP11-362F19.1	-1.043					RP11-192H23.6	-0.876					HECW2	-1.164
ANAPC1P1	-1.18					RAB11B-AS1	-1.043					CEA	-0.876					VASN	-1.164
ZC3H12B	-1.179					RP11-840I19.3	-1.042					CLEC12A	-0.875					FAM157C	-1.162
SCOC	-1.178					DEFB107B	-1.04					AC016683.5	-0.875					CTA-384D8.35	-1.162
IL8	-1.178					GOLGA8J	-1.038					IGLV1-40	-0.874					NEDD4L	-1.16
ANKDD1A	-1.173					SIGLEC15	-1.037					AC123768.4	-0.874					GATSL2	-1.16
GBP1	-1.172					AC069213.1	-1.034					PDZK1IP1	-0.871					AC010982.1	-1.16
RP11-75C10.9	-1.167					RP11-544A12.8	-1.034					RP11-645C24.2	-0.871					MYOM2	-1.156
NPIPB1P	-1.164					MTATP6P1	-1.032					RP11-288H12.3	-0.871					IFITM3	-1.156
CLEC12A	-1.163					ZNF662	-1.031					EIF4BP3	-0.871					AC141586.5	-1.156
DPF3	-1.163					ZBP1	-1.03					CTGLF11P	-0.869					RIMS1	-1.153
AC009784.3	-1.163					RP11-192H23.6	-1.028					ABCG2	-0.868					RP11-531A24.5	-1.15
HCG4P8	-1.162					GOLGA8R	-1.024					CPA6	-0.864					NNAT	-1.148
LINC00968	-1.16					RP11-780K2.1	-1.024					NCAM1	-0.863					CTA-126B4.7	-1.148
IGHV4-59	-1.158					RP11-561N12.7	-1.024					CTB-58E17.3	-0.862					DPH6-AS1	-1.148
MZB1	-1.156					TRBV4-1	-1.02					PDXDC2P	-0.859					IGHJ6	-1.147
CDH12P3	-1.156					ETV4	-1.019					RBMS2	-0.858					RP11-37B2.1	-1.144
RP11-17A4.2	-1.152					SUSD4	-1.018					IGLV3-10	-0.858					RBPMS2	-1.143
TTC6	-1.15					PFN1P7	-1.017					CYP2D6	-0.857					RP11-326C3.11	-1.142
LRFN2	-1.149					CTD-2515A14.1	-1.017					NBL1	-0.856					RP11-318K15.2	-1.142
SH2D1B	-1.149					RP11-85G21.3	-1.017					RP3-465N24.5	-0.856					SGCZ	-1.14
GREB1L	-1.148					MTATP8P1	-1.016					PLVAP	-0.854					RP11-274B21.1	-1.14
ZNF491	-1.147					RP1-202O8.2	-1.015					IGHJ6	-0.854					SEC61G	-1.138
ADAMTS6	-1.145					KRT1	-1.014					AC002456.2	-0.853					THSD7B	-1.136
DNAJB4	-1.144					SLC25A29	-1.014					RP11-20O24.4	-0.853					IGLC1	-1.136
AC019048.1	-1.144					RP11-261C10.5	-1.012					AC007000.12	-0.852					GTF2H2B	-1.136
STXBP4	-1.142					RP11-20O24.4	-1.009					AFF2	-0.851					RP4-673M15.1	-1.136
IGKJ3	-1.142					EMBP1	-1.008					ERC2	-0.85					GBP5	-1.135
FAM153A	-1.14					AC016629.3	-1.008					RP5-894A10.6	-0.849					MARC1	-1.135
FLVCR1-AS1	-1.14					AC083862.1	-1.006					PARP14	-0.848					RP11-178C3.2	-1.133
AC017076.5	-1.139					RP11-223C24.1	-1.005					XAF1	-0.847					PAX8	-1.131
IGKV1-39	-1.137					GOLGA6L10	-1.005					NUDT7	-0.847					CDH18	-1.13
RP11-927P21.1	-1.132					GGH	-1.004					SUSD4	-0.847					CBS	-1.13
PROS1	-1.13					CD300E	-1.004					FAM215B	-0.847					HIATL2	-1.13
SH3GL1P1	-1.13					RP11-484D2.4	-1.003					CTD-3088G3.6	-0.847					GTF2H2	-1.129
ZNF302	-1.129					RPS27	-1.002					RP11-312O7.2	-0.846					LINC00504	-1.129
HECW2	-1.128					CTA-384D8.35	-1.002					ROCK1P1	-0.844					IGLL5	-1.129
LRP5	-1.127					SLC16A14	-1					TMEM108	-0.842					AC016683.6	-1.127
C4orf36	-1.127					AC019048.1	-1					RP11-37B2.1	-0.842					FAM35BP	-1.126
NPIPB15	-1.127					TNFSF8	-0.998					CTD-2616J11.10	-0.842					ZNF804A	-1.126
MBIP	-1.126					IGHV1-2	-0.997					RP11-554D15.1	-0.841					CTNNA3	-1.126
TSPYL5	-1.125					ENPP7P1	-0.996					RP11-211G3.2	-0.84					DPP10	-1.125
PCSK5	-1.124					CTD-2245F17.3	-0.994					FAM184A	-0.838					BCL2L14	-1.124
ROCK1P1	-1.124					OR52K3P	-0.992					SASH1	-0.836					SPDYE2B	-1.124
TXK	-1.123					CCL4L1	-0.99					SPDYE6	-0.836					TNK2-AS1	-1.122
SLC14A2	-1.121					GBP2	-0.989					RP11-661P17.1	-0.836					MIR142	-1.122
NEK11	-1.118					RP1-153P14.8	-0.989					RP11-384K6.6	-0.835					RP11-553K8.5	-1.121
RP11-159G9.5	-1.116					RP4-536B24.2	-0.989					MYH7B	-0.833					DGKI	-1.119
RP11-23D24.2	-1.116					DOCK4	-0.988					KDELR3	-0.833					DMD	-1.118
MDGA1	-1.115					SLC7A8	-0.987					ZBED6	-0.833					RP11-497H16.4	-1.113
DTNA	-1.111					APOL1	-0.987					XRCC6BP1	-0.83					RP11-47A8.5	-1.113
GSG1L	-1.109					NPIPB15	-0.986					MLF1IP	-0.828					CPA6	-1.112
RP3-323P13.2	-1.107					C10orf10	-0.98					ST5	-0.828					FAM72A	-1.112
KLRF1	-1.106					C9orf66	-0.98					TAB3-AS2	-0.828					ADCY10	-1.111
TMTC2	-1.105					GABPB1-AS1	-0.98					SMG1P1	-0.828					DLC1	-1.111
TMEM144	-1.101					KANSL1-AS1	-0.979					RP11-76N22.2	-0.828					ZNRD1-AS1	-1.11
IGKV3-20	-1.1					CFB	-0.979					SCML1	-0.827					RP11-1198D22.2	-1.11
RP11-75C10.7	-1.1					FCGR1A	-0.975					AGAP7	-0.827					SLC7A5P2	-1.11
GALNT18	-1.098					PDE9A	-0.975					MIR3916	-0.827					NRXN3	-1.108
RP4-798P15.3	-1.097					ANKRD34B	-0.974					CTD-2313N18.5	-0.827					LINC00085	-1.108
AL161450.1	-1.096					AC017076.5	-0.973					SSTR3	-0.826					WI2-2998D17.2	-1.107
NAALADL2	-1.093					RP11-152F13.10	-0.973					RP11-742N3.1	-0.826					RP11-166B2.1	-1.106
RP11-782C8.2	-1.093					RPL23	-0.972					HLA-DQB2	-0.826					RP11-661P17.1	-1.106
MLLT4	-1.09					IGHV3-73	-0.971					PTGDR	-0.825					PLA2G7	-1.104
RP11-290F5.1	-1.089					RP11-20I23.13	-0.971					IGHV3-11	-0.823					DSCAM	-1.104
KCNIP4	-1.088					CD68	-0.969					E2F1	-0.821					ROMO1	-1.102
RP11-37B2.1	-1.086					RP11-44K6.3	-0.969					CTD-2547E10.2	-0.82					IFITM1	-1.101
IGF2BP3	-1.085					FAM157A	-0.968					RP11-252A24.2	-0.82					LINC00152	-1.1
KLRC1	-1.084					CFB	-0.968					SIGLEC14	-0.819					KCNMB2	-1.097
CLEC1B	-1.084					CTD-2371O3.2	-0.968					GOLGA8T	-0.818					LINC00486	-1.096
AC024580.1	-1.083					MTND4LP1	-0.967					IGKV1D-33	-0.817					TNFRSF18	-1.095
GIPC2	-1.08					SDC3	-0.966					RP11-21B23.1	-0.816					RPL39	-1.095
RP11-782C8.1	-1.08					RP11-327F22.6	-0.966					ATP2B2	-0.815					AC093627.12	-1.095
PITPNM3	-1.079					RIN1	-0.965					CALN1	-0.815					AIM2	-1.094
GDPD1	-1.079					AP000783.1	-0.964					RPL32P29	-0.815					LINC00677	-1.094
RP11-283G6.5	-1.079					CENPF	-0.963					DACH2	-0.814					RP11-592B15.9	-1.094
SMIM8	-1.078					RP11-146N23.1	-0.963					RSG1	-0.814					GGH	-1.093
ABHD12B	-1.078					CTD-2006K23.1	-0.962					FAM157A	-0.814					MAGI2	-1.092
FHAD1	-1.078					RP11-274B21.1	-0.961					LDB2	-0.813					IGKV2-24	-1.09
MDGA2	-1.076					P2RY6	-0.96					AC096559.1	-0.813					AC091969.1	-1.09
MDGA2	-1.076					RP11-770G2.2	-0.96					FAM83H	-0.812					AC138783.13	-1.089
FAAH2	-1.072					RP3-414A15.2	-0.959					ZNF486	-0.811					SPDYE1	-1.087
SC5D	-1.07					NBPF8	-0.958					PTCD2	-0.81					SLC27A6	-1.086
NFYB	-1.07					AMY1C	-0.957					IGLC2	-0.81					MT2A	-1.086
CA6	-1.07					HELZ2	-0.955					SDHAP2	-0.81					RP11-1277A3.2	-1.086
RP11-77H9.8	-1.07					PSTPIP2	-0.953					ANKRD36BP2	-0.809					RP11-533O20.2	-1.085
TMEM232	-1.069					TLR8-AS1	-0.953					FGF13	-0.808					AC079630.4	-1.085
RP11-288H12.3	-1.068					RP11-394J1.2	-0.953					TRIM22	-0.807					RP11-1280N14.3	-1.083
XXbac-BPG181B23.7	-1.065					LZTFL1	-0.952					RP11-445H22.3	-0.807					IQCJ-SCHIP1	-1.082
CENPF	-1.064					ALOX15B	-0.952					TRBV9	-0.807					TRAPPC12-AS1	-1.081
C1orf220	-1.064					NCAPG	-0.951					BUB1	-0.806					RP11-407N17.4	-1.081
CLNK	-1.063					PARM1	-0.951					RP13-395E19.3	-0.806					AHSP	-1.08
RP11-13N13.6	-1.063					RP11-304M2.3	-0.949					ACOXL	-0.805					RP11-347C12.8	-1.079
KRCC1	-1.062					P2RY2	-0.948					TNFRSF17	-0.804					RP11-327F22.6	-1.077
CTC-236F12.4	-1.062					HIST2H2BF	-0.948					C1orf177	-0.804					SPDYE2	-1.076
DOCK4	-1.061					CD52	-0.947					RP13-297E16.4	-0.803					PGM5	-1.075
PTPN13	-1.061					AC091814.2	-0.947					FAM225A	-0.802					KRT10	-1.074
ERC2	-1.061					LGALS9	-0.946					AL450992.2	-0.802					PTENP1	-1.073
LINC00535	-1.061					EDAR	-0.945					RP3-414A15.2	-0.802					RP13-578N3.3	-1.073
CNKSR2	-1.057					SMCR8	-0.944					CTD-2245F17.3	-0.802					CTD-2284J15.1	-1.072
KBTBD8	-1.057					CTD-2353F22.1	-0.944					IGKV1-12	-0.801					RP11-356C4.5	-1.072
LDB2	-1.056					CTD-3126B10.4	-0.944					PTH2R	-0.8					CITED4	-1.068
PLXNA4	-1.056					RP11-61F12.1	-0.943					EDIL3	-0.8					SPRY3	-1.068
PTPRB	-1.054					RSC1A1	-0.942					LILRP1	-0.8					NBL1	-1.067
DEFB107B	-1.054					RP11-196G18.21	-0.941					IGHV4-28	-0.8					RP11-1198D22.3	-1.066
TRBV4-2	-1.053					PGA5	-0.94					ERICH1-AS1	-0.8					IGHJ3	-1.065
RPS7	-1.051					RP11-737O24.5	-0.939					ENPP7P1	-0.8					RPS26	-1.064
GPC3	-1.049					C1orf162	-0.938					DACH1	-0.799					CCDC144NL	-1.064
ADAT2	-1.049					MIR922	-0.938					SMCR8	-0.799					RP11-269F19.2	-1.064
IGKV3-11	-1.049					RP1-137K2.2	-0.938					RP11-797A18.4	-0.799					IGLV2-18	-1.063
PLB1	-1.048					RP11-420G6.4	-0.937					AK5	-0.798					ABHD17AP6	-1.063
CD38	-1.047					RBPMS2	-0.936					HSPA4L	-0.798					RP11-345J4.3	-1.062
TOP2A	-1.045					EVI2B	-0.935					CYB5RL	-0.798					EPHA6	-1.06
BTN2A3P	-1.044					AC006960.7	-0.935					RP13-297E16.4	-0.797					PACRG	-1.058
ANKRD12	-1.043					SLC46A2	-0.934					GRID1	-0.795					FKBP1C	-1.058
NUF2	-1.043					HID1	-0.933					PGM5P1	-0.794					TUBBP5	-1.057
ZNF354C	-1.043					AP001065.2	-0.933					RP11-50D9.1	-0.793					TMEM178B	-1.056
MIR181A1HG	-1.043					SLC35F1	-0.932					FAM35BP	-0.792					AC007000.12	-1.051
CDH12P1	-1.041					MTMR11	-0.931					RP4-548D19.3	-0.792					HLA-G	-1.05
HYDIN	-1.04					MAP1LC3B2	-0.93					CDH4	-0.791					DCC	-1.049
SLC2A13	-1.039					PI4KAP1	-0.93					RP11-44K6.4	-0.791					CYP1B1-AS1	-1.048
OFCC1	-1.039					AFF2	-0.929					BZRAP1	-0.79					RP11-995C19.2	-1.047
RP11-531A24.5	-1.039					ZNF480	-0.929					RPS27	-0.79					CCDC144A	-1.045
PTCD2	-1.038					RP11-163E9.1	-0.929					IGLV2-8	-0.79					CTC-471F3.4	-1.045
KIAA1586	-1.038					RP11-504I13.3	-0.928					IGHV3-21	-0.789					IGHV3-11	-1.045
RP11-1101H11.1	-1.038					RP1-241P17.4	-0.927					FAM153B	-0.788					RP11-219A15.1	-1.045
TNFAIP6	-1.037					CTC-236F12.4	-0.927					SULT2B1	-0.787					RP11-312O7.2	-1.044
AC015923.1	-1.037					RP11-819C21.1	-0.926					MYBL2	-0.787					IGKV1-6	-1.042
TEX35	-1.035					TCEAL3	-0.923					CTD-2284J15.1	-0.787					NAALADL2	-1.041
CHRM3	-1.034					CLEC1B	-0.919					TRBV6-6	-0.785					RP4-620F22.2	-1.041
IGHJ3	-1.034					MTND5P11	-0.918					AC010982.1	-0.785					CATSPER1	-1.038
ZNF181	-1.032					LA16c-380H5.5	-0.918					CEP128	-0.784					AC092171.2	-1.038
FGF13	-1.031					LSM12P1	-0.917					CLNK	-0.784					LA16c-380H5.2	-1.037
AC079630.4	-1.03					SPDYE6	-0.915					MAP1LC3B2	-0.784					GPC6	-1.036
RP11-21B23.1	-1.03					SCML1	-0.914					ZNF678	-0.784					CTD-2353F22.1	-1.035
C12orf40	-1.028					CDH26	-0.914					RP11-347C12.8	-0.784					BLOC1S5-TXNDC5	-1.035
CTD-2245F17.3	-1.027					CD24P4	-0.914					TOP2A	-0.783					GRIN2B	-1.035
ROBO1	-1.026					ATP5J	-0.913					DDX60	-0.782					FGF13	-1.033
CDH2	-1.026					GBP4	-0.913					CTD-2012J19.3	-0.781					TEX41	-1.033
RP11-1277A3.2	-1.024					HIST1H2BC	-0.912					NCR1	-0.78					RP11-1079K10.3	-1.032
FRAS1	-1.023					CICP4	-0.912					IGLV2-23	-0.78					FAM85A	-1.031
ZNF540	-1.023					RP11-152F13.8	-0.912					RP11-304M2.3	-0.78					CTD-3006G17.2	-1.031
IGHV3-53	-1.022					RP5-1021I20.1	-0.911					EFEMP2	-0.779					RP11-927P21.1	-1.031
RP11-739L10.1	-1.021					PPL	-0.909					FUT10	-0.779					GOLGA8J	-1.03
RP11-348F1.2	-1.02					IGLV3-16	-0.907					CD38	-0.778					RP11-701P16.2	-1.03
MTUS1	-1.019					CACNA1H	-0.905					ZFR2	-0.778					GOLGA8T	-1.03
SAMD9L	-1.019					PGM5P1	-0.905					UPB1	-0.777					TXNDC5	-1.029
FAM114A1	-1.018					AC005000.1	-0.904					NBPF14	-0.776					DPP6	-1.028
RP11-70P17.1	-1.015					LIPA	-0.903					LRRC37A15P	-0.776					MT1F	-1.027
ASIC2	-1.014					GRHL3	-0.903					CCL4L2	-0.775					RPL41	-1.027
HELB	-1.014					RP11-549K20.1	-0.903					RP11-798G7.4	-0.775					POU6F2	-1.026
ZNF90	-1.014					RP11-504P24.8	-0.903					GBP4	-0.774					TIMM10	-1.026
KB-1639H6.2	-1.012					AIRE	-0.902					LPHN2	-0.773					DISC1FP1	-1.026
COPS2	-1.01					SPRY3	-0.902					IGKV1-6	-0.773					RGPD3	-1.025
IGLV1-40	-1.008					SRGAP1	-0.9					LRP8	-0.772					GUSBP9	-1.023
MOB3B	-1.007					RP11-182J1.12	-0.899					ERAP2	-0.772					PRRG4	-1.021
DDX60	-1.006					NF1	-0.898					BRIP1	-0.771					PROS1	-1.021
HIATL2	-1.006					MX1	-0.897					RP11-336A10.2	-0.771					NSUN7	-1.02
RP11-341A22.2	-1.006					POLR2J	-0.896					D86994.1	-0.77					LY96	-1.019
MIR3916	-1.006					MDC1-AS1	-0.896					USP27X	-0.77					BATF2	-1.019
RP11-61O1.1	-1.006					XRCC6BP1	-0.894					PMS2P4	-0.769					MGAT4C	-1.019
LPAR6	-1.005					PNPLA1	-0.894					RP5-1184F4.5	-0.769					MYBL2	-1.017
CCDC102B	-1.003					KIFC1	-0.893					RP11-274B21.2	-0.769					CASC5	-1.017
ABCC13	-1.001					RP11-262D11.1	-0.892					C16orf91	-0.768					SERPINB10	-1.017
HKDC1	-0.999					CA1	-0.89					AC004980.11	-0.768					RPL37	-1.016
IGLV8-61	-0.997					MTND4P24	-0.89					AC061992.1	-0.768					USP41	-1.015
IGHJ6	-0.997					LYG1	-0.889					SDHAP1	-0.767					FAM215B	-1.015
XXbac-BPGBPG55C20.2	-0.997					CTC-457L16.2	-0.889					TBC1D3G	-0.765					RP11-435B5.4	-1.013
SOX30	-0.996					TRIM22	-0.888					MROH7	-0.765					LMCD1-AS1	-1.013
DOCK3	-0.996					IGKJ5	-0.887					SLC19A2	-0.764					MAP1LC3B2	-1.009
FBXL20	-0.996					SPDYE2	-0.886					AC026150.8	-0.764					IGLV3-16	-1.008
EDAR	-0.995					PTPDC1	-0.885					POM121L4P	-0.763					AC007796.1	-1.008
RP11-113C12.4	-0.995					CARD16	-0.885					AC004951.6	-0.763					MKI67	-1.007
LRRC7	-0.994					EIF2AK2	-0.884					RP1-66C13.3	-0.763					CLDN20	-1.007
LINC00278	-0.994					ZNF629	-0.884					MATN1-AS1	-0.761					GALNTL6	-1.007
LINC00886	-0.994					RBP7	-0.884					MTX2	-0.76					AL356356.1	-1.006
SPP1	-0.993					PPP1R12B	-0.883					RP11-848P1.9	-0.76					D86994.1	-1.005
WDFY3-AS1	-0.993					RP11-793H13.3	-0.883					NPIPA2	-0.759					RP11-384F7.1	-1.005
PIGA	-0.992					SPRY3	-0.882					CICP23	-0.759					RPL32P29	-1.005
CTC-513N18.7	-0.992					AL121987.1	-0.881					CTA-384D8.35	-0.759					ZNF641	-1.003
FAM198B	-0.991					AC015849.13	-0.88					FCGR1B	-0.758					CTGLF10P	-1.003
RN7SL600P	-0.991					RP11-37B2.1	-0.879					HIST2H2BF	-0.758					FCGR1B	-1.002
RPS10P7	-0.99					CTB-58E17.3	-0.878					RP13-996F3.5	-0.758					RPL37A	-1.001
RP11-691H4.4	-0.99					CYP2D6	-0.875					RP11-321E2.4	-0.758					C10orf128	-1.001
IGHV1OR15-1	-0.988					RP11-78B10.2	-0.875					RP11-196G18.21	-0.757					RP11-91P24.7	-1.001
FOXP1-AS1	-0.987					SYT9	-0.874					HLA-L	-0.757					LPHN2	-1
LZTFL1	-0.986					SPDYE2B	-0.874					RP11-893F2.9	-0.756					CCDC147	-1
RP11-288G11.3	-0.986					GOLGA8N	-0.874					TNK2-AS1	-0.755					RP11-290F20.1	-1
CHRM3-AS2	-0.985					LINC00968	-0.874					GPC2	-0.753					IGLV1-40	-1
LCTL	-0.984					ULK4P1	-0.874					RP11-23J9.5	-0.751					ASIC2	-0.999
PTGR2	-0.983					RPS15A	-0.873					SOGA3	-0.75					ABO	-0.999
RP1-71H24.1	-0.983					SCN9A	-0.873					MUSTN1	-0.75					AC098474.1	-0.998
ENOX1	-0.982					SH2D1B	-0.873					IGSF9B	-0.749					RP1-168P16.2	-0.997
EGFEM1P	-0.981					RP11-463D19.1	-0.873					RNU6-1100P	-0.749					EMBP1	-0.996
RP11-656E20.5	-0.981					S100A9	-0.872					TRIM5	-0.746					NPIPB9	-0.995
ZWILCH	-0.98					GOLGA8I	-0.871					IGHA1	-0.746					HIST2H2BC	-0.994
DNAH6	-0.978					CDH2	-0.871					RP11-474P2.2	-0.746					PID1	-0.993
GKAP1	-0.976					ENPP7P6	-0.869					TRMT2B-AS1	-0.745					PCBP3	-0.993
COL4A3	-0.976					CXorf65	-0.868					ZCCHC2	-0.744					ITGAD	-0.992
ZNF597	-0.974					ANTXRLP1	-0.868					EGFR	-0.744					AC079210.1	-0.992
MIR635	-0.974					PDPK2	-0.867					DNLZ	-0.744					LUZP2	-0.991
C10orf11	-0.973					AC141586.5	-0.867					LIPA	-0.743					RP11-25K21.1	-0.991
AC005237.4	-0.973					LCN2	-0.864					EIF3FP3	-0.743					RP11-504I13.3	-0.991
OSBPL6	-0.971					RP5-857K21.11	-0.864					AP000350.5	-0.743					AC004980.9	-0.99
C6orf57	-0.971					RP11-290F20.1	-0.864					AC010761.13	-0.742					AC018720.10	-0.988
RP11-351A11.1	-0.971					GOLGA8H	-0.864					MX1	-0.741					RP11-1415C14.3	-0.988
AC010761.13	-0.971					FAM26F	-0.863					MLLT4	-0.74					SLC22A1	-0.987
DHRS9	-0.97					CEACAM1	-0.862					KIAA1984	-0.74					C2orf48	-0.986
CLVS1	-0.97					PCBD1	-0.862					RP11-231C14.3	-0.74					MROH7	-0.986
USP53	-0.969					AC016683.5	-0.862					SH3GL1P1	-0.74					ZNF460	-0.986
CCDC163P	-0.969					RP11-159L20.2	-0.862					MTX3	-0.738					LIMS3L	-0.985
ACKR4	-0.966					MIR3940	-0.862					TMPPE	-0.737					RP1-167A14.2	-0.984
IGHE	-0.966					LINC00266-3	-0.861					AC141586.5	-0.737					TMEM132D	-0.983
ME1	-0.965					AC004549.6	-0.861					NPIPA3	-0.737					SORCS3	-0.983
CCDC58	-0.965					FAM35BP	-0.859					OASL	-0.736					ALK	-0.981
NSUN7	-0.965					RP1-93H18.6	-0.858					LINC00886	-0.736					AC007682.1	-0.981
IGHA1	-0.965					ERAP2	-0.857					C5orf56	-0.735					RP11-439A17.10	-0.98
MIR3610	-0.963					RP4-635E18.7	-0.857					PARP9	-0.734					RP11-74E24.2	-0.978
WDYHV1	-0.961					RP5-1198O20.4	-0.857					SOGA3	-0.733					SPOCK1	-0.977
IGKV1-9	-0.961					BTN2A3P	-0.856					KIR2DP1	-0.732					SGCD	-0.976
NUSAP1	-0.96					CASP7	-0.856					AC105402.4	-0.731					TUBB2B	-0.975
HLA-DRB6	-0.96					ATAD3C	-0.856					ZNF205-AS1	-0.731					RP11-75C10.9	-0.975
CNTLN	-0.959					TRBV10-2	-0.856					RP11-835E18.4	-0.73					IGLV3-25	-0.974
EEA1	-0.958					LINC00211	-0.856					ME1	-0.729					TMEM238	-0.974
AC091814.2	-0.958					ZBED3	-0.855					CBS	-0.729					NPIPB6	-0.973
FAM66C	-0.958					RP11-640M9.2	-0.854					RPS29	-0.728					CSMD3	-0.971
RP11-284M14.1	-0.957					RP11-439A17.10	-0.854					PLXNA4	-0.725					RP11-554D15.1	-0.971
CTB-120L21.1	-0.957					ZC3H12C	-0.853					METTL21EP	-0.725					RP11-23D24.2	-0.971
RP11-556I14.2	-0.956					AC015923.1	-0.85					RP11-261C10.7	-0.725					MEI4	-0.97
RP11-473O4.4	-0.954					NOL3	-0.849					STAT1	-0.724					RP5-1091N2.9	-0.968
RP11-835E18.4	-0.954					GPR37L1	-0.849					RP11-439A17.10	-0.724					XKR4	-0.967
LINC00862	-0.953					UBE2Q2P1	-0.849					RP11-415F23.3	-0.724					SLC12A1	-0.966
RP11-278A23.2	-0.953					RP11-497H16.2	-0.848					TMEM9B-AS1	-0.723					CCDC149	-0.966
NXT2	-0.951					BCAS1	-0.847					NRG4	-0.722					CASC15	-0.965
AC097662.2	-0.951					DFNB31	-0.846					ZNF876P	-0.722					CTD-2281E23.2	-0.964
SMURF2P1	-0.95					EP300	-0.846					SPATA9	-0.719					RP11-13N13.6	-0.964
MYBL2	-0.949					PARP3	-0.844					AP001055.6	-0.719					MARCO	-0.963
TRPC6	-0.949					TNFSF10	-0.844					IGHV3-74	-0.718					PAQR6	-0.962
AC011288.2	-0.948					RP11-630D6.5	-0.844					RP11-353N4.5	-0.718					FBXL20	-0.961
ATP8A2	-0.947					IGHV4-34	-0.843					RP11-64K12.8	-0.717					KLHDC8B	-0.961
GPC6	-0.947					RP11-166O4.1	-0.843					RP11-327F22.2	-0.717					AC069213.1	-0.961
AF146191.4	-0.947					RN7SL3	-0.842					RP11-290F20.1	-0.716					IGHV4-55	-0.961
SEMA6A	-0.946					IGLV3-25	-0.841					EVC	-0.715					CIB3	-0.959
BNC2	-0.946					CES1P1	-0.841					TYMS	-0.715					CES1	-0.959
SEC62-AS1	-0.945					SLC26A8	-0.838					CTD-3049M7.1	-0.714					BAI3	-0.958
DNAH3	-0.944					SPDYE1	-0.838					RP11-242D8.1	-0.714					RP11-76E17.3	-0.958
MRPL13	-0.944					CTD-3065B20.3	-0.838					RP11-21B21.4	-0.713					GPT2	-0.956
SPRY3	-0.942					RP11-927P21.5	-0.838					EMBP1	-0.712					RP11-798G7.6	-0.955
HES4	-0.942					GPC3	-0.837					PDPR	-0.711					MOB3B	-0.954
RHAG	-0.941					KLRF1	-0.837					RP11-347C12.1	-0.711					FLVCR1-AS1	-0.953
CHM	-0.941					RP4-673D20.3	-0.837					RP11-417J8.6	-0.711					CEACAM6	-0.951
D86994.1	-0.94					RP11-357C3.3	-0.837					USP18	-0.71					CLVS1	-0.95
PFN1P7	-0.94					AC025335.1	-0.835					CTC-471F3.4	-0.71					NPAS3	-0.949
CTD-2313J17.1	-0.939					RP5-857K21.7	-0.835					DICER1-AS1	-0.71					BMS1P5	-0.949
PARP14	-0.938					RP13-608F4.1	-0.834					JMJD7	-0.71					FRAS1	-0.948
DGKK	-0.937					RP11-797A18.3	-0.833					CTD-2260A17.2	-0.71					ATP5I	-0.948
EIF2AK2	-0.935					RP11-336A10.2	-0.832					PHLDA1	-0.709					LINC00493	-0.947
N6AMT2	-0.935					CTD-2525I3.6	-0.831					PCYOX1L	-0.709					RP11-499F3.2	-0.947
ZP3	-0.935					ALPK1	-0.83					GATSL1	-0.709					IGHV4-28	-0.946
EMBP1	-0.935					RPH3A	-0.83					FCGR1A	-0.708					TMEM108	-0.945
CTD-2284J15.1	-0.935					TRIM5	-0.83					TANC1	-0.707					IL1RAPL1	-0.945
RP13-608F4.1	-0.934					AC023590.1	-0.83					RBM44	-0.707					TRIM9	-0.944
ERGIC2	-0.933					AP006222.2	-0.829					IGKV3-20	-0.707					SPOCK3	-0.943
DIAPH2-AS1	-0.933					RP1-151F17.1	-0.829					CADM1	-0.706					S100Z	-0.941
RP11-797A18.3	-0.933					CTD-2196E14.9	-0.829					RP5-1050D4.4	-0.706					HKDC1	-0.94
LIPA	-0.931					ARHGAP31	-0.828					ZNF888	-0.705					GLI1	-0.939
CSMD2	-0.93					SLC23A2	-0.828					FAM110B	-0.704					TRPM4	-0.939
EEF1E1	-0.929					C2orf48	-0.828					IGHV3-53	-0.704					RP11-83A24.2	-0.938
ADPRM	-0.929					HMGN3-AS1	-0.828					RP11-640M9.2	-0.703					SRGAP1	-0.937
METTL20	-0.928					OASL	-0.827					CTC-260E6.6	-0.703					TANC1	-0.935
SMTNL1	-0.925					BMS1P5	-0.827					SGCD	-0.702					SH3RF3	-0.935
AC009495.4	-0.925					RP1-154K9.2	-0.827					RP11-127H5.1	-0.702					ABCA1	-0.934
AL627171.1	-0.924					GOLGA8K	-0.827					PFN1P7	-0.701					TRBV5-4	-0.934
RP11-428F8.2	-0.924					TNNT1	-0.826					C10orf10	-0.699					DIAPH3	-0.932
XRCC4	-0.923					THEM4	-0.826					DMRTC1B	-0.699					RP11-430C7.4	-0.932
PRR11	-0.922					ZNF100	-0.825					AC017099.3	-0.699					IGKV3-20	-0.929
IL12A-AS1	-0.922					IGHV3-48	-0.825					RBP5	-0.698					PDPK2	-0.928
ZNF626	-0.921					CTGLF10P	-0.825					RNF213	-0.698					LINC00968	-0.928
HS2ST1	-0.92					LINC00862	-0.824					MST1P2	-0.698					EGFEM1P	-0.927
TYMS	-0.92					HBBP1	-0.824					PPFIA4	-0.697					RP11-497H16.7	-0.927
CASC5	-0.919					AC009228.1	-0.824					NPIPB5	-0.697					RP11-326C3.2	-0.927
RP11-1094M14.5	-0.919					IRF9	-0.823					SARDH	-0.696					RP11-196G11.4	-0.927
ELL2	-0.917					RP11-113C12.4	-0.823					RP11-15H20.6	-0.696					GLRX5	-0.926
CPNE8	-0.917					IGHV3-15	-0.822					AC007879.1	-0.696					AC016831.7	-0.925
RP5-998N21.4	-0.917					RP11-505E24.2	-0.82					ADCK1	-0.695					RP11-797A18.4	-0.925
IGHV1-46	-0.916					RP11-2C24.6	-0.82					MIR3652	-0.694					PI3	-0.924
RP11-383C5.7	-0.916					CCDC149	-0.819					RP11-347P5.1	-0.694					DOCK4	-0.924
RP11-275I4.1	-0.916					SEMA4G	-0.818					RP4-773N10.4	-0.693					RP11-480I12.9	-0.924
AC018867.2	-0.916					AC104135.3	-0.818					TMEM256	-0.692					CTC-490E21.10	-0.924
GRIK1	-0.915					CTNNAL1	-0.816					RP11-419C5.2	-0.692					RP11-678G14.2	-0.923
ZNF876P	-0.915					DBI	-0.814					CTD-3065B20.3	-0.692					CAPN8	-0.922
AL627171.2	-0.915					BAIAP2-AS1	-0.814					RP11-356C4.5	-0.692					KRT1	-0.92
GSKIP	-0.913					CTD-2516F10.2	-0.814					RP11-174G6.5	-0.691					SLC24A4	-0.919
CD274	-0.913					SC5D	-0.813					DFNB31	-0.69					FAM72B	-0.917
ZNF682	-0.913					STAT1	-0.811					ATF3	-0.69					CTGLF11P	-0.917
TATDN2P2	-0.912					HMGB1P5	-0.811					GRAPL	-0.69					IGHA2	-0.917
APOL6	-0.911					AC018720.10	-0.811					CRMP1	-0.689					RP11-17A4.2	-0.917
FAM92A1	-0.909					AC073569.1	-0.811					APOL1	-0.689					RP11-430N14.4	-0.917
AC015691.13	-0.909					EPB41L3	-0.81					TMEM63C	-0.689					CRMP1	-0.916
FHL2	-0.908					SHISA4	-0.81					FAM213A	-0.685					CETP	-0.916
GOLGA6L10	-0.908					MYBL2	-0.809					ABCA5	-0.685					RP11-179A16.1	-0.916
C5orf24	-0.907					CAMSAP2	-0.808					AP001065.2	-0.685					TMPRSS9	-0.915
IGKV2D-30	-0.907					POM121B	-0.807					RP11-152F13.7	-0.685					PPFIA4	-0.913
RP11-549K20.1	-0.907					ZP3	-0.805					AC109829.1	-0.684					RP11-589F5.3	-0.913
RP4-678D15.1	-0.907					RP11-589F5.3	-0.805					BTN2A3P	-0.683					AF146191.4	-0.913
NEGR1	-0.906					ZNF90	-0.805					RP11-353N4.4	-0.683					ROCK1P1	-0.913
C21orf62	-0.906					LINC00937	-0.804					CD8BP	-0.683					MKLN1-AS1	-0.912
NR6A1	-0.904					RP3-355L5.4	-0.804					PABPN1L	-0.682					EIF4BP3	-0.911
AC092652.1	-0.904					CTD-2260A17.2	-0.804					RP11-417J8.3	-0.682					ANKRD36BP2	-0.911
IQCJ-SCHIP1	-0.904					NEK6	-0.803					HELZ2	-0.681					CTD-2066L21.3	-0.911
RP11-893F2.9	-0.904					RP13-578N3.3	-0.803					RP11-1220K2.2	-0.681					RP11-546M21.6	-0.911
PSTPIP2	-0.903					RP11-513D5.5	-0.803					VASN	-0.68					RP1-102H19.8	-0.91
COMMD8	-0.903					MIR3652	-0.803					BOLA1	-0.68					DCDC1	-0.909
PLEKHG5	-0.903					RP11-439A17.9	-0.802					IGKV1-9	-0.68					FGD6	-0.909
TMEM132C	-0.903					SLC36A1	-0.801					RP11-261P9.4	-0.68					PDE3A	-0.908
IGLC2	-0.902					CLEC4D	-0.801					APOL3	-0.679					LRRC37A3	-0.908
ZBTB41	-0.899					MATN1-AS1	-0.801					CR1L	-0.679					RP11-848G14.2	-0.908
RP11-860B13.3	-0.899					CTB-61M7.2	-0.801					OAS2	-0.678					RP11-223C24.1	-0.908
LINC00908	-0.899					RP11-903H12.3	-0.8					RPL27	-0.677					RPL36	-0.907
PRTFDC1	-0.898					KLRC2	-0.798					IGKV2-24	-0.677					AC092684.1	-0.906
CYP3A5	-0.898					RP1-85F18.6	-0.798					KIRREL3	-0.676					RP11-212I21.4	-0.905
AC107218.3	-0.898					AL163636.6	-0.798					DHX40P1	-0.676					RP4-665N4.8	-0.905
ZNF845	-0.898					DPP4	-0.797					RP11-191G24.1	-0.675					RP11-488C13.6	-0.904
IGKV2-30	-0.898					PRICKLE3	-0.795					LINC00969	-0.675					PDE11A	-0.903
UPP2	-0.897					AC007000.12	-0.795					CDH2	-0.674					MORN3	-0.903
CHODL	-0.897					RP1-122O8.7	-0.795					LACC1	-0.674					TCF7L1	-0.903
GPC5	-0.897					DHRS9	-0.794					IGKV2-30	-0.674					TMEM150B	-0.903
PKHD1	-0.896					VWA7	-0.793					IFIT2	-0.672					IGLV6-57	-0.902
RP4-739H11.3	-0.896					CTC-507E2.1	-0.793					LINC00152	-0.672					CACNA2D1	-0.901
CDCA7	-0.892					CCDC147	-0.792					CCDC163P	-0.672					PDZRN4	-0.898
ABCA13	-0.891					TBC1D3G	-0.792					IGLV2-18	-0.671					RP11-115L11.1	-0.898
RP11-258C19.5	-0.891					SLC5A9	-0.791					B3GAT1	-0.67					GATSL1	-0.897
CTD-2308N23.2	-0.89					CECR7	-0.791					BRCA2	-0.67					KIAA0125	-0.897
PRUNE2	-0.889					RPL29	-0.79					RNF144A	-0.67					AC011513.4	-0.897
IGLJ2	-0.888					RP11-475C16.1	-0.79					FAM20A	-0.669					AP001055.6	-0.896
RRP15	-0.887					LRRC37A	-0.789					RP11-1376P16.2	-0.668					AC004231.2	-0.896
CACNB4	-0.886					STAC3	-0.789					CEP170P1	-0.667					CLRN1-AS1	-0.896
ZNF430	-0.885					C10orf128	-0.789					RP11-76E17.3	-0.667					STON1	-0.895
RMDN2-AS1	-0.884					RP11-34P13.13	-0.788					GOLGA8A	-0.666					SPRY3	-0.894
RP11-797A18.4	-0.883					AC006160.5	-0.788					LILRP2	-0.665					FAU	-0.893
AC117834.1	-0.882					RNF213	-0.787					RP11-780K2.1	-0.665					C16orf91	-0.893
PHACTR3	-0.881					NDUFB4	-0.786					PSTPIP2	-0.664					PDE6G	-0.893
B4GALT6	-0.879					SLC9A7P1	-0.786					RP11-443B7.2	-0.664					ATP6AP1L	-0.893
LINC00999	-0.879					GOLGA8T	-0.786					ZNF890P	-0.663					PMS2P4	-0.892
IFT74	-0.878					RP4-548D19.3	-0.785					OTUD3	-0.663					RPL27	-0.892
CACNA1D	-0.878					LAP3	-0.784					AC020922.1	-0.663					ZP3	-0.892
XRN1	-0.877					ZCCHC2	-0.784					CTD-2521M24.9	-0.663					MIR181A2HG	-0.892
RWDD3	-0.877					HMGB2	-0.784					RP11-764K9.1	-0.662					DRD4	-0.891
IFI6	-0.877					AC093110.3	-0.784					LRP2BP	-0.661					PLEKHG6	-0.89
EAF2	-0.877					MTND4P12	-0.782					GPR174	-0.661					APOL1	-0.89
GPR125	-0.877					RP11-196G18.3	-0.781					LONRF3	-0.661					NAIP	-0.889
CYSLTR1	-0.877					LINC00482	-0.78					C8orf31	-0.66					KRT23	-0.888
GBP4	-0.876					C3	-0.778					RP11-326K13.4	-0.66					BRI3	-0.888
LRRCC1	-0.875					RP11-218L14.4	-0.778					IGKV1-17	-0.659					CDH26	-0.887
MARCH1	-0.875					AC104534.2	-0.777					DNAI1	-0.658					SAMD9L	-0.887
ZNF677	-0.874					RNASE4	-0.776					SLFN13	-0.658					ULK4P3	-0.887
IGLC3	-0.874					RP5-872K7.7	-0.775					HLA-T	-0.658					NKAIN2	-0.887
LINC00504	-0.874					RP11-641A6.2	-0.775					DIAPH3	-0.657					AC007879.1	-0.887
RP11-933H2.4	-0.874					CYP1B1-AS1	-0.774					NPIPB3	-0.657					RP11-135A24.2	-0.887
RBM12B	-0.872					RP11-98J23.1	-0.774					RPL39	-0.656					EFCAB6	-0.886
RP11-10N23.4	-0.872					CSTA	-0.773					NRP1	-0.655					PDXDC2P	-0.886
ZNF91	-0.87					RP11-295G20.2	-0.773					GALE	-0.655					FKBP9	-0.885
RP5-1052I5.2	-0.869					TKT	-0.772					RP11-347C12.2	-0.655					AC040160.1	-0.885
L3MBTL4	-0.868					SULF2	-0.772					RNU1-143P	-0.655					FAM114A1	-0.884
RP11-178C3.2	-0.868					RPS18	-0.772					DNAH1	-0.654					RP11-56B16.2	-0.884
RN7SL2	-0.867					DNAH1	-0.771					APOBEC3A	-0.653					CECR7	-0.883
CDH13	-0.866					PCBD2	-0.771					PDPK2	-0.653					RP11-195E2.4	-0.883
AQP11	-0.866					LRRC37A15P	-0.771					RP11-627G23.1	-0.653					FSTL5	-0.882
TEX11	-0.865					RP1-85F18.5	-0.771					AC004490.1	-0.653					KCNG2	-0.882
FAM134B	-0.864					RP11-10A14.3	-0.771					ARHGEF10	-0.652					RP11-1319K7.1	-0.882
RP11-290C10.1	-0.861					AP003041.2	-0.771					TPRKB	-0.652					RP11-758P17.3	-0.882
CDADC1	-0.86					SIRPD	-0.77					RP11-231C14.5	-0.652					ENPP7P6	-0.881
NUDT7	-0.86					C1orf177	-0.769					MAVS	-0.651					STPG2	-0.88
ABCA1	-0.86					RP11-497H16.6	-0.769					ATP8B3	-0.651					OSBPL6	-0.877
RP11-53I6.4	-0.859					TMEM44-AS1	-0.769					KRT1	-0.651					IGHV3-72	-0.876
FAM135A	-0.858					RP11-353N4.5	-0.767					AC139887.4	-0.651					SLC44A5	-0.875
MRPS28	-0.858					CICP23	-0.767					HCG17	-0.651					IGKV1-33	-0.875
WDR88	-0.858					CENPK	-0.766					FAM182B	-0.65					LILRB5	-0.873
IGHV3-74	-0.857					INTS4L1	-0.766					RP11-638I2.6	-0.65					THNSL2	-0.873
RP11-1079K10.3	-0.857					ZNF8	-0.765					SPATC1L	-0.649					DISC1	-0.873
MEI4	-0.857					DIAPH2-AS1	-0.765					HDAC11	-0.649					RP11-111G23.1	-0.872
XAF1	-0.856					ZNF8	-0.765					RP11-345J4.5	-0.649					RP11-20B24.7	-0.872
ZNF267	-0.856					OAS2	-0.764					PPL	-0.648					RP11-864I4.3	-0.871
RP11-166B2.1	-0.856					TRAV13-1	-0.764					PDE11A	-0.648					NPIPB8	-0.87
AIG1	-0.855					RP11-701H16.4	-0.764					AGAP8	-0.648					CTA-363E6.6	-0.87
SUV39H2	-0.854					CAPN5	-0.763					NPIPB6	-0.648					AC026150.8	-0.87
SFXN4	-0.853					RP4-669L17.10	-0.763					ZBP1	-0.647					KISS1R	-0.869
IGHV3-21	-0.853					FBXO6	-0.761					RP11-290F5.1	-0.647					ROBO2	-0.868
MRPL45P2	-0.853					IGKJ4	-0.761					MIR3614	-0.647					ELANE	-0.868
RP11-159F24.3	-0.853					TNNT3	-0.76					GLB1L2	-0.646					DEFB107B	-0.868
KALRN	-0.852					AC006014.7	-0.76					TRAM2	-0.645					RP4-564F22.5	-0.867
ANGPT1	-0.851					RP11-638I2.6	-0.76					RP11-295G20.2	-0.645					FAM20A	-0.866
ATAD5	-0.851					CTB-120L21.1	-0.759					RP11-175I17.2	-0.645					LRP1B	-0.866
RP4-706A16.3	-0.851					ME1	-0.758					PMS2P9	-0.644					TRBV11-2	-0.866
TPRKB	-0.85					TUBG1	-0.758					RP11-109N23.4	-0.643					RPH3A	-0.863
NBEA	-0.85					IGHE	-0.757					STAT2	-0.642					NHS	-0.863
AC005307.3	-0.849					RPL35	-0.756					BAGE2	-0.642					MICE	-0.863
VRK2	-0.848					MNDA	-0.756					FRMD5	-0.641					STON1-GTF2A1L	-0.862
RBMS2	-0.848					AGAP7	-0.756					RIMBP3C	-0.641					HELB	-0.862
CASC8	-0.848					TMEM256	-0.756					MARC1	-0.64					ABHD17AP4	-0.862
ZNF670	-0.847					ANGPT4	-0.754					MEMO1P1	-0.64					CLTCL1	-0.86
ZCWPW2	-0.847					ABHD12B	-0.754					LINC00954	-0.639					ZNF593	-0.86
CTD-3179P9.1	-0.847					SAP130	-0.754					RP11-320P7.2	-0.639					HLA-L	-0.859
SUSD4	-0.846					COLQ	-0.754					RFESD	-0.638					TCF7L2	-0.858
FAM72D	-0.846					AC010149.4	-0.754					RP11-631N16.2	-0.637					RP11-473O4.4	-0.857
C4orf21	-0.845					VCAN-AS1	-0.754					TMEM176B	-0.636					IFI44L	-0.856
ANKRD34B	-0.845					LRRC4	-0.753					RPS15A	-0.636					DHX40P1	-0.856
FCGR1C	-0.845					ITM2C	-0.753					GBP2	-0.636					FAM151B	-0.852
RP11-444A22.1	-0.845					ZKSCAN8	-0.753					CEACAM6	-0.635					SORCS1	-0.851
AL162151.3	-0.844					FLVCR1-AS1	-0.753					IGHG1	-0.635					TCEAL4	-0.851
NUCB2	-0.843					AC105402.4	-0.753					RP11-439A17.7	-0.635					FAM26F	-0.851
ZNF780A	-0.843					RPL18AP3	-0.752					ARVCF	-0.634					UPB1	-0.85
MICU3	-0.842					PMS2P11	-0.752					KB-431C1.4	-0.634					RP11-162D16.2	-0.849
LINC00221	-0.842					RP11-481C4.1	-0.752					NLGN2	-0.633					FAM110B	-0.848
UBE2Q2P1	-0.842					RP11-818F20.5	-0.751					PLXDC1	-0.632					TMEM256	-0.847
KPNA5	-0.842					RP11-801F7.1	-0.751					ZNF100	-0.632					RP1-93H18.6	-0.847
IGKV1-33	-0.842					AC004951.6	-0.75					RP11-326C3.10	-0.631					RGPD4	-0.846
C10orf128	-0.841					MYCBP2-AS1	-0.75					Z83840.1	-0.631					SLC22A4	-0.846
CCDC138	-0.84					RP11-96K19.5	-0.75					ASMTL-AS1	-0.631					RP11-7F17.5	-0.846
IL27	-0.84					SDHAP2	-0.748					ZNF630	-0.63					CHIT1	-0.845
ZNF205-AS1	-0.84					SAMD9	-0.746					RP11-269G24.3	-0.63					MT1X	-0.845
TSEN2	-0.839					PDPR	-0.745					LOXHD1	-0.629					RP11-343H19.2	-0.845
IGHV3-48	-0.839					CD300C	-0.745					MUC20	-0.629					MYH10	-0.843
MAP9	-0.838					BX119917.1	-0.745					TMEM44-AS1	-0.629					LINC00862	-0.843
NSUN6	-0.838					MIR4658	-0.745					RP11-307L3.4	-0.629					RP11-96L14.7	-0.842
AC097467.2	-0.838					CEA	-0.744					RHAG	-0.628					RPS28	-0.841
PPIG	-0.836					RP11-20I23.6	-0.743					TM4SF19	-0.628					RP11-231C14.3	-0.84
MBLAC2	-0.836					ABCG2	-0.742					NPIPB4	-0.628					EPSTI1	-0.839
WDR5B	-0.836					RP1-80N2.2	-0.742					ATP6AP1L	-0.628					TMEM132C	-0.839
SAMD9	-0.836					CAPN8	-0.741					RP5-1115A15.1	-0.628					LINC00570	-0.839
IGHV3-73	-0.836					ANAPC1P1	-0.741					WI2-2998D17.2	-0.628					RN7SL473P	-0.837
SOX5	-0.835					BCL9	-0.74					PMS2P11	-0.628					PNCK	-0.836
IGHV3-7	-0.835					AQP11	-0.74					SLC24A4	-0.627					KSR2	-0.834
RP5-894A10.6	-0.835					AC091177.1	-0.74					CTD-2026D20.2	-0.627					HIST2H2BD	-0.834
LRRC16A	-0.834					RP11-261C10.4	-0.739					RP11-131H24.4	-0.626					AC015923.1	-0.834
SRGAP3	-0.834					PRKAG2-AS1	-0.739					WDR88	-0.625					AC007401.1	-0.834
HIST2H2BB	-0.834					C7orf31	-0.738					ZNF181	-0.624					ZNF100	-0.833
IGKJ2	-0.833					ANPEP	-0.737					ZNF714	-0.623					AC022182.1	-0.833
SLC35A3	-0.832					MSR1	-0.736					GOLGA6L4	-0.623					TNFRSF13B	-0.832
IL6ST	-0.832					DUSP10	-0.736					CDCA7	-0.622					GUSBP3	-0.832
KLHL3	-0.832					AJAP1	-0.736					LRRN2	-0.622					NUTM2B	-0.831
ZMAT4	-0.832					GBP3	-0.732					CICP14	-0.622					DPF3	-0.831
RP11-449H11.1	-0.832					DDX60	-0.732					CHIT1	-0.621					TRBV9	-0.83
TRPC1	-0.831					FSBP	-0.732					RP11-104D21.3	-0.621					RAD21L1	-0.83
DIP2C	-0.831					ZNF155	-0.73					RP11-97O12.6	-0.621					RP11-297D21.4	-0.83
CTD-2201I18.1	-0.831					RP11-552F3.4	-0.73					TRAV19	-0.62					TMEM56	-0.829
NMD3	-0.83					RASSF4	-0.728					AL135998.1	-0.62					RP11-556I14.2	-0.829
LINGO1	-0.83					STAT2	-0.728					APOL6	-0.62					RP11-345J4.5	-0.829
CCDC88A	-0.829					MTND6P4	-0.726					RGAG4	-0.62					C22orf43	-0.828
TCF7L2	-0.829					FBXL19-AS1	-0.726					CTD-3064M3.4	-0.62					TTC34	-0.828
LRRC69	-0.829					RXFP2	-0.725					CA6	-0.619					RP11-361D15.2	-0.827
ZFP62	-0.828					FOXRED2	-0.724					CHAD	-0.619					RSG1	-0.826
NDUFS4	-0.827					SLC6A12	-0.724					GOLGA8M	-0.619					PTH2R	-0.826
ZDHHC20	-0.827					RP11-317G6.1	-0.724					RP11-262H14.1	-0.619					GSG1L	-0.826
AC087294.2	-0.827					LHFPL2	-0.723					RP11-673C5.2	-0.619					MIR29B1	-0.826
PMAIP1	-0.826					WDR88	-0.723					MIR3620	-0.619					TSSK4	-0.825
TRBV5-4	-0.826					SMPDL3A	-0.723					EXOC3L1	-0.618					PLB1	-0.825
AC012358.8	-0.826					BIK	-0.722					LINC00671	-0.617					MAK	-0.824
RP11-47I22.1	-0.826					ARHGEF10	-0.722					SPEG	-0.616					CEACAM8	-0.824
STAT1	-0.824					KCNMB1	-0.722					SPIN2A	-0.616					C16orf95	-0.824
NAT1	-0.824					ZNF385A	-0.722					IQCC	-0.615					FCGR1A	-0.823
RP11-269F19.2	-0.824					IFITM1	-0.722					RP11-361D15.2	-0.614					RHCE	-0.823
RP11-423H2.3	-0.823					RP11-21B21.4	-0.721					MYCT1	-0.613					ANG	-0.823
MALAT1	-0.822					GRAMD1B	-0.72					NUGGC	-0.613					RP11-815J21.2	-0.823
RP11-296K13.4	-0.822					CBS	-0.72					CTD-3060P21.1	-0.613					FGF14	-0.822
SMPDL3A	-0.821					RP11-252A24.2	-0.72					AC079210.1	-0.613					TCEB2	-0.822
AC140481.3	-0.821					CTD-2026D20.2	-0.72					EIF2AK2	-0.612					TRBV4-1	-0.821
FGD6	-0.82					RP11-195E2.4	-0.72					RP11-166B2.1	-0.612					ST6GALNAC3	-0.82
ZNF708	-0.819					CECR1	-0.719					NPIPB9	-0.611					AC004980.11	-0.82
IGKV1D-33	-0.819					SRGAP2C	-0.719					TBC1D3B	-0.611					SASH1	-0.819
RP11-499P20.2	-0.819					RP11-17A4.2	-0.719					GPR162	-0.611					HIST2H2BF	-0.819
RP3-476K8.3	-0.818					CTD-3032J10.2	-0.718					HIST1H4H	-0.61					KIFC1	-0.818
AC005614.5	-0.818					EPB41L5	-0.717					CYB5D1	-0.61					ABHD3	-0.817
NTN1	-0.817					ZNF818P	-0.717					AC004878.3	-0.61					RP11-15H20.6	-0.816
STX17	-0.817					NMRK1	-0.716					ALG1L2	-0.61					RPS18	-0.816
ZNF225	-0.817					PROSER1	-0.716					ULK4P2	-0.61					USH2A	-0.815
RIC3	-0.816					MATN1	-0.716					AC003005.4	-0.61					AC003043.1	-0.815
RP11-76N22.2	-0.815					RP11-59O6.3	-0.716					IGLV8-61	-0.609					TMC5	-0.814
PARP9	-0.814					CRISP3	-0.715					FAM118A	-0.608					LINC00173	-0.814
SLC2A14	-0.814					IGSF9B	-0.714					FAM178B	-0.608					NUDT7	-0.813
CEP57L1	-0.814					Z95152.1	-0.714					SH3RF3	-0.608					ZNF117	-0.813
CTD-2031P19.5	-0.814					LINC00671	-0.713					SORCS2	-0.607					ANKDD1A	-0.813
C2orf48	-0.813					SLC19A2	-0.712					TFB1M	-0.606					EID2	-0.811
LCORL	-0.813					TUB	-0.712					UPK2	-0.606					CADM4	-0.81
RP11-417O11.5	-0.813					RP11-74E24.2	-0.711					RPS17	-0.606					RP11-678G14.3	-0.81
CYP2D8P1	-0.813					AMY2A	-0.711					ZNF69	-0.606					FAM20C	-0.808
BTAF1	-0.812					FKBP1B	-0.71					CTB-134H23.3	-0.606					ATP5L	-0.807
SHANK2	-0.812					MR1	-0.71					LA16c-380H5.5	-0.605					SERPINF2	-0.807
GLB1L3	-0.812					P2RY13	-0.71					RP11-481C4.1	-0.604					RPL35A	-0.807
LACC1	-0.812					CTD-2281E23.2	-0.71					AC138783.12	-0.603					SNTG1	-0.805
CEP170B	-0.811					IFNAR2	-0.709					WASH5P	-0.603					TMEM45B	-0.805
METAP1D	-0.811					AC116366.5	-0.709					CTD-2206N4.4	-0.603					RP11-804H8.6	-0.805
EXOC3L1	-0.811					IFI16	-0.708					CTC-338M12.7	-0.602					RP11-1105G2.4	-0.804
SMIM20	-0.811					AC004771.1	-0.708					ITIH4-AS1	-0.601					ULK4P1	-0.804
CHMP5	-0.81					GUSBP3	-0.708					LA16c-390E6.4	-0.601					WBSCR17	-0.803
PCDH11X	-0.81					NEDD4L	-0.707					UNC13C	-0.6					RP11-196G18.21	-0.802
ARL13B	-0.81					ANKRD36BP1	-0.707					RP11-77H9.8	-0.6					CTNND2	-0.801
LA16c-360H6.2	-0.81					TNFRSF13B	-0.707					RP11-104N10.1	-0.6					RP11-742N3.1	-0.801
EPT1	-0.809					NSFP1	-0.707					GZMB	-0.599					FOXP1-AS1	-0.801
KSR2	-0.809					IGHV1-69	-0.706					LILRB5	-0.599					RP11-597D13.9	-0.801
RP11-274B21.1	-0.809					KMT2D	-0.704					CDK20	-0.599					RP11-20O24.4	-0.8
KIRREL3	-0.808					FRY	-0.703					RP11-403P17.3	-0.599					RP11-20I23.6	-0.8
C4orf29	-0.808					IL2RA	-0.703					UBE2L6	-0.598					SLC4A1	-0.798
CTC-378H22.1	-0.808					RP11-248J23.7	-0.703					CICP4	-0.598					IGLV1-47	-0.798
IFIT5	-0.807					RPS17	-0.701					AC093110.3	-0.597					SOX2-OT	-0.798
AL136218.1	-0.807					CD33	-0.7					C2orf48	-0.596					CDCA7	-0.797
CETP	-0.806					CA6	-0.7					THSD4	-0.596					PSD3	-0.797
RP11-44F14.1	-0.806					AK5	-0.7					AGRN	-0.596					RP1-18D14.7	-0.797
KIAA1033	-0.805					CCDC163P	-0.7					CTB-58E17.9	-0.596					RP11-144G6.12	-0.797
CCNB1	-0.804					RP5-1142A6.9	-0.7					RPS4XP16	-0.595					PSPH	-0.796
TMEM65	-0.803					IL27	-0.699					AC116366.5	-0.595					RP11-497H16.6	-0.795
DEPDC4	-0.803					ICA1	-0.698					AC006116.20	-0.595					RP11-335G20.7	-0.795
ZNF772	-0.803					RP11-51L5.5	-0.698					PLEKHG2	-0.594					ZSWIM5	-0.794
XXbac-B476C20.9	-0.803					VCAN	-0.697					NUTM2B	-0.594					GNAT2	-0.793
ZDHHC2	-0.802					C11orf30	-0.697					AC106017.1	-0.594					IGF2BP3	-0.793
PARM1	-0.802					AC079305.10	-0.697					RPP21	-0.594					RP11-252A24.2	-0.791
ZNF300	-0.801					RP11-354M20.3	-0.697					DTHD1	-0.593					RP11-589F5.4	-0.791
RPSAP47	-0.801					TGFBI	-0.696					IGKV1-39	-0.593					FARP1	-0.79
INPP5F	-0.801					MANEA	-0.695					RGPD4	-0.592					AC003102.1	-0.79
ZNF737	-0.801					ISG15	-0.695					ENPP7P6	-0.592					RPL34-AS1	-0.789
AC103801.2	-0.8					RP4-673M15.1	-0.695					TTF2	-0.591					CACNA1E	-0.788
RP11-91P24.7	-0.8					RGL4	-0.694					SYNE3	-0.591					BTN2A3P	-0.787
RP11-1094M14.4	-0.799					ZNF677	-0.694					MYO6	-0.591					CTA-217C2.1	-0.787
CCDC112	-0.798					HLA-K	-0.694					RP1-153P14.8	-0.591					RP11-1220K2.2	-0.787
DCC	-0.798					RP11-20I23.8	-0.694					PWAR6	-0.591					RP11-638I2.4	-0.787
CEP290	-0.797					MPZL2	-0.693					TM4SF19	-0.591					SEC14L2	-0.786
PDXDC2P	-0.796					CSF2RBP1	-0.693					BTAF1	-0.59					GBP1	-0.786
MPZL2	-0.795					PDXDC2P	-0.693					ARGLU1	-0.59					TMEM63C	-0.786
RP11-291B21.2	-0.795					SOGA1	-0.692					RP11-179A16.1	-0.59					MALAT1	-0.786
PCDH11Y	-0.794					PCGF5	-0.692					DNAH10OS	-0.59					NOXRED1	-0.785
BMX	-0.793					RP11-104D21.3	-0.692					KCNJ2-AS1	-0.59					RP11-439A17.9	-0.785
ALS2CR12	-0.793					RP11-356K23.1	-0.692					CDH26	-0.589					BMS1P6	-0.785
LINC00667	-0.793					AC012360.2	-0.692					RPL36	-0.589					C1orf132	-0.784
ZMAT1	-0.792					TXK	-0.691					PITPNA-AS1	-0.589					RPS17	-0.783
C1orf192	-0.792					BTAF1	-0.691					MID1	-0.588					MTUS2	-0.782
RP11-413E1.4	-0.792					FLT3	-0.691					LRRCC1	-0.588					RP11-410N8.1	-0.782
TBC1D32	-0.791					AC093642.5	-0.691					RP11-632K20.7	-0.587					CICP3	-0.782
ST6GALNAC3	-0.791					ARL17B	-0.691					RP11-59D5__B.2	-0.587					CMBL	-0.781
AC017101.10	-0.791					AC139887.4	-0.691					ITGAD	-0.586					C22orf26	-0.781
IGLV2-23	-0.79					KIF11	-0.69					SDHAP3	-0.586					LINC00482	-0.781
RP11-624L4.1	-0.79					NUDT7	-0.69					RP11-74E24.2	-0.586					GRIP1	-0.78
LYG1	-0.789					LRRC37A2	-0.69					AC087294.2	-0.586					POLR2L	-0.78
LCA5L	-0.789					RP11-775D22.3	-0.69					ABCB6	-0.584					RP11-213H15.4	-0.78
CLEC4D	-0.789					CR1	-0.689					TMEM44	-0.584					MYBPC3	-0.779
FAM153C	-0.789					RP11-452K12.7	-0.689					CCDC136	-0.583					FAM198B	-0.779
CTD-2535L24.2	-0.789					RP11-34P13.14	-0.689					GSTM5	-0.583					RP11-262D11.1	-0.779
CTSO	-0.788					RP11-390B4.3	-0.688					ALX3	-0.583					RP11-77H9.8	-0.779
DHX40P1	-0.788					CTC-575D19.1	-0.688					BMS1P1	-0.583					LZTFL1	-0.778
RP11-57H12.6	-0.788					RP11-429G19.3	-0.688					FAM86HP	-0.583					NDUFA3	-0.778
BPI	-0.787					TTF2	-0.687					EEF1E1-BLOC1S5	-0.583					C17orf89	-0.778
RP11-354M20.3	-0.787					WASH5P	-0.687					DNAJC27	-0.581					RP11-300J18.3	-0.778
IFIT2	-0.786					VIPR1-AS1	-0.687					RP1-80N2.2	-0.581					XIRP2	-0.777
LYPLAL1	-0.786					RP11-430C7.4	-0.687					ZNF717	-0.581					RP11-98J23.2	-0.777
EID2	-0.786					RP11-894P9.1	-0.687					USP30-AS1	-0.581					RN7SKP16	-0.777
IPO9-AS1	-0.786					C2	-0.686					PI4KAP1	-0.58					RP11-480I12.7	-0.777
PRKCQ-AS1	-0.786					MICB	-0.686					ASMTL-AS1	-0.58					RP11-1007O24.3	-0.777
RP5-823G15.5	-0.785					IGHV3-7	-0.686					WDFY3-AS1	-0.58					CICP23	-0.777
CCDC147	-0.784					RP13-395E19.3	-0.686					RAB30	0.58					DEFA4	-0.776
LHFPL2	-0.784					SLC7A5P2	-0.686					C9orf84	0.58					AC100830.4	-0.776
RP1-102H19.8	-0.784					RAD54B	-0.685					FTLP3	0.581					PKHD1	-0.775
MTX2	-0.783					EME1	-0.684					LYL1	0.582					MIR3610	-0.775
HOOK1	-0.782					MIR611	-0.684					RP11-575A19.2	0.582					DCUN1D2-AS	-0.774
RP11-362F19.1	-0.781					AL590867.1	-0.684					RP11-67M1.1	0.582					SNHG8	-0.774
CEP152	-0.78					RP11-351M8.2	-0.683					SPOCD1	0.583					PPDPF	-0.773
ZNF546	-0.78					RP5-894A10.6	-0.683					PPM1N	0.583					SDC3	-0.772
TMA16	-0.78					SIGLEC5	-0.682					Z97053.1	0.583					FAM86FP	-0.772
TMEM44-AS1	-0.779					INSL6	-0.682					PIBF1	0.584					SPATA32	-0.772
TAF5	-0.778					ZNF852	-0.682					ARHGAP22	0.584					AC011288.2	-0.772
CACNB2	-0.778					KRT73	-0.682					ESF1	0.586					RP4-673D20.3	-0.772
IGKV3D-15	-0.778					DHRS4-AS1	-0.682					CNRIP1	0.586					RN7SL600P	-0.772
CAPS2	-0.777					BRK1	-0.682					MAP3K7CL	0.586					PDE1C	-0.771
PPIL3	-0.777					NCAM1	-0.681					TRGC1	0.586					TRAJ10	-0.77
PDE7B	-0.776					GSTM4	-0.681					CTB-111H14.1	0.586					PKP2	-0.769
SLC35F3	-0.776					TMPPE	-0.681					CTD-2517M22.16	0.586					GPM6A	-0.769
AC012363.4	-0.776					AC138035.2	-0.681					ST18	0.587					CCDC112	-0.769
SUGT1P3	-0.776					KIR3DX1	-0.68					RP11-434H14.1	0.587					AL591025.1	-0.768
MCCC1-AS1	-0.776					RP11-1143G9.4	-0.68					DCAF4	0.588					UBE2Q2P3	-0.768
FSTL1	-0.775					FUCA1	-0.679					KIAA0825	0.588					RP11-69H7.2	-0.767
TRIM56	-0.775					FAM72A	-0.679					RP11-89K10.1	0.588					RSAD2	-0.766
RP11-134G8.7	-0.775					RP5-968J1.1	-0.679					CTD-2012K14.2	0.588					HIST1H4H	-0.766
SLC30A9	-0.774					TMEM45B	-0.678					AP001362.1	0.588					IGKV1-12	-0.766
ACTR6	-0.774					C1orf147	-0.678					SIGLEC8	0.589					CFB	-0.766
OAS1	-0.774					LUZP6	-0.678					RTN2	0.589					IGKV3-15	-0.766
IGLJ1	-0.774					IFIH1	-0.677					MICALCL	0.589					CTD-2175A23.1	-0.766
IGHV4-31	-0.774					OTX1	-0.677					PDIA3P	0.589					RP11-6N13.1	-0.766
PTAR1	-0.773					KNSTRN	-0.677					RP11-746M1.1	0.589					RP11-488C13.7	-0.766
TMEM170B	-0.773					ZNF717	-0.677					RP11-244F12.2	0.59					FAM157B	-0.765
CLSPN	-0.772					HM13-IT1	-0.677					GLIS3	0.591					CA15P1	-0.765
PTS	-0.772					ITIH4	-0.676					ARL6	0.591					ARHGEF10	-0.764
POTEKP	-0.772					LRRK1	-0.676					BACE2	0.591					FGF12	-0.764
PDP2	-0.771					C5orf56	-0.676					TDRD9	0.592					EVI2A	-0.764
CTD-3105H18.18	-0.771					AP001610.5	-0.676					ZFYVE9	0.592					RP4-601K24.1	-0.764
C5orf34	-0.77					LINC00402	-0.676					MIR1184-2	0.593					XXbac-BPG181B23.7	-0.763
KCNE1	-0.77					ITIH4-AS1	-0.676					ANKRD30BL	0.594					ZSCAN5A	-0.761
CTD-2258A20.5	-0.77					RP13-608F4.8	-0.676					RP11-262H14.3	0.594					AC007879.5	-0.761
RP11-16C1.3	-0.77					RP11-18H21.1	-0.675					AL096677.1	0.595					ARL17B	-0.761
JAK2	-0.769					AL035406.1	-0.675					DPYD-IT1	0.596					TGM2	-0.76
POTEJ	-0.769					P2RX1	-0.674					RN7SL473P	0.596					MRPL45P2	-0.759
CTD-2184D3.5	-0.769					HLA-DRB6	-0.674					AC074212.6	0.597					BTNL8	-0.758
KTN1	-0.768					BST1	-0.673					RP11-129K12.3	0.597					IFITM10	-0.758
IGHA2	-0.768					ZNF93	-0.673					ANK1	0.598					BAGE2	-0.757
UGGT2	-0.767					CACNA1E	-0.673					UMODL1	0.598					RP11-109N23.4	-0.756
BOLA1	-0.767					IFIT2	-0.672					KLC3	0.599					AC137932.5	-0.756
CTA-217C2.1	-0.767					C10orf12	-0.672					GP9	0.6					TBC1D12	-0.754
ZNF189	-0.766					MLKL	-0.672					RP11-798G7.8	0.601					RPL35	-0.754
CLIC4	-0.766					TMSB4XP8	-0.672					Z83001.1	0.602					DEPTOR	-0.754
POLK	-0.765					RP5-857K21.4	-0.672					SAPCD1	0.602					KCNJ6	-0.754
GMNN	-0.764					NPIPB1P	-0.672					RP11-305L7.6	0.602					CASP7	-0.754
C21orf91-OT1	-0.764					APOL3	-0.671					LPHN3	0.603					SRGAP2B	-0.754
PF4V1	-0.763					TESPA1	-0.671					C14orf142	0.603					RP11-290F20.2	-0.754
NCAM1	-0.763					RNF165	-0.671					CTD-3074O7.12	0.603					CFB	-0.754
CENPH	-0.763					ZNF613	-0.671					FN1	0.604					RP11-82O19.1	-0.754
COQ2	-0.763					TCN2	-0.671					AGMAT	0.604					HCG17	-0.753
RP11-40F8.2	-0.763					BMS1P1	-0.671					RDH16	0.604					HLA-DRB5	-0.751
COBLL1	-0.762					RP11-353N4.4	-0.671					WWOX	0.605					IL9RP3	-0.751
INPP4B	-0.762					STAB1	-0.67					RP11-473O4.3	0.605					ACO1	-0.75
GK5	-0.762					CTD-3088G3.8	-0.67					CD22	0.606					DTNA	-0.75
NRG4	-0.761					AC115618.1	-0.67					VSIG2	0.606					CTD-3110H11.1	-0.75
RRN3P2	-0.76					RAB11FIP1P1	-0.67					TAGLN2	0.606					NRG1	-0.749
MDS2	-0.76					CASP1	-0.669					SLC25A1P5	0.606					C10orf11	-0.748
RP11-316E14.6	-0.76					AGAP8	-0.669					CCDC61	0.607					RPS14	-0.748
TRIM22	-0.759					C14orf64	-0.669					AC012615.1	0.607					AC074289.1	-0.748
ADCY10	-0.759					KRCC1	-0.668					AC074391.1	0.607					RAB15	-0.747
ETV4	-0.759					EEF1A1P11	-0.668					RP11-89K11.1	0.607					C7orf55	-0.746
PRCD	-0.759					RP4-530I15.9	-0.668					PRKAR2B	0.608					ALDH1A1	-0.746
YEATS4	-0.758					RP11-673C5.1	-0.668					MIR3615	0.608					DST	-0.745
SNRPF	-0.758					CLTCL1	-0.667					MMP9	0.609					RP11-380G5.2	-0.745
IGLV2-11	-0.758					RNF175	-0.667					SAPCD2	0.609					IL12A-AS1	-0.745
CD69	-0.757					ZNF69	-0.667					SLC25A39	0.61					RP1-197B17.3	-0.745
CTD-2034I4.1	-0.757					AC007204.2	-0.667					FSCN3	0.61					KIF2C	-0.744
KLHL25	-0.756					ITGB4	-0.666					PLD4	0.61					CDC25C	-0.744
CLRN1-AS1	-0.756					MDGA1	-0.665					RP11-927P21.4	0.61					AGAP7	-0.743
RP3-414A15.2	-0.756					APOBEC3A	-0.665					GCNT3	0.611					LST1	-0.743
ZNF678	-0.754					BEND7	-0.665					PTPRK	0.611					CABLES1	-0.742
AJAP1	-0.754					MTND1P23	-0.665					HIST2H2BE	0.611					CDC42BPA	-0.742
MIR302B	-0.754					CTA-217C2.1	-0.665					AC008440.5	0.611					CICP14	-0.742
KCTD3	-0.753					AC078883.3	-0.665					CTD-3018O17.3	0.611					IFI44	-0.741
TMTC3	-0.753					AC010982.1	-0.665					PDLIM1	0.612					ASPH	-0.741
RPS3A	-0.753					RP11-46D6.1	-0.665					FECH	0.614					RP11-195C7.1	-0.741
GPR15	-0.753					RP11-932O9.9	-0.665					KANK2	0.614					SYCP2L	-0.74
RAB12	-0.753					XRN1	-0.664					RP11-20B24.4	0.615					RP11-98J23.1	-0.74
RP11-1036E20.7	-0.753					TTN-AS1	-0.664					AP001062.1	0.617					EVC	-0.739
RP11-486O13.4	-0.753					RP11-235E17.6	-0.664					NRG1	0.618					SNRPG	-0.739
TMEM106B	-0.751					CHKA	-0.663					FDXR	0.618					LYG1	-0.739
CELF2-AS1	-0.751					CES1	-0.663					FFAR3	0.618					CICP4	-0.739
RP11-318K15.2	-0.751					RAB43P1	-0.663					SOX2-OT	0.618					RP11-163E9.1	-0.738
RP11-666A8.8	-0.751					ATP6V1F	-0.662					ICA1L	0.619					RP11-7F17.4	-0.738
ZNF385D	-0.75					ENTPD1	-0.662					RP5-850E9.3	0.619					CEP170P1	-0.737
RSC1A1	-0.75					PCYOX1L	-0.662					HIST1H2AG	0.62					L3MBTL4	-0.737
RP11-10O17.1	-0.75					SPRYD4	-0.662					RP11-265D17.2	0.62					PRKAR2A-AS1	-0.737
C19orf82	-0.75					APOL6	-0.662					CAMK2N1	0.621					RP11-197M22.2	-0.737
EPHA6	-0.749					AC021016.8	-0.662					IGHM	0.621					RP11-70P17.1	-0.737
FAM53A	-0.748					KB-1572G7.3	-0.661					CTC-444N24.11	0.621					RP11-796E2.4	-0.737
TRBV11-2	-0.746					ERVK13-1	-0.661					ZBTB7C	0.622					TUBB2A	-0.736
CTD-3065B20.3	-0.746					RNF157	-0.66					RP11-354P11.2	0.622					SNRPF	-0.736
RP11-383G6.3	-0.745					ACOXL	-0.66					COQ5	0.623					TEX9	-0.736
CTA-204B4.2	-0.744					PDXDC2P	-0.66					TUBB6	0.623					RP11-417O11.5	-0.736
ZNF554	-0.743					LINC00954	-0.66					ZNF418	0.623					CTB-12O2.1	-0.736
CEP135	-0.743					CTC-215O4.4	-0.66					SPRED2	0.624					RP11-549L6.3	-0.735
POTEE	-0.743					NBPF14	-0.659					AFAP1L2	0.625					MTMR11	-0.734
AC008277.1	-0.743					RP11-927P21.1	-0.659					BZW1P2	0.625					MGST1	-0.733
AC131180.1	-0.743					RP11-290D2.6	-0.659					RP11-308D16.4	0.625					RP11-288H12.3	-0.733
RP11-661O13.1	-0.743					CIR1	-0.658					CTD-2337A12.1	0.625					RP11-452H21.1	-0.733
AC016725.4	-0.742					ABCA1	-0.657					AC004538.3	0.626					USMG5	-0.732
RP11-1094M14.9	-0.742					RP11-76E17.3	-0.657					RP11-841O20.2	0.627					SATB2	-0.731
RP11-380M21.2	-0.742					GPR108	-0.656					RP11-1070N10.6	0.627					TVP23C	-0.731
PRDM5	-0.741					CCDC151	-0.656					MYOM2	0.628					FXYD6-FXYD2	-0.731
AP1S3	-0.741					S100P	-0.655					SNORD50	0.628					C3orf20	-0.73
RP11-59D5__B.2	-0.741					IKZF4	-0.654					TRGJ2	0.628					SEMA6C	-0.73
NRCAM	-0.74					RP11-196G18.22	-0.654					LTC4S	0.628					TRIM56	-0.73
PTPN2	-0.74					PRR11	-0.653					AC007036.5	0.628					AGBL4	-0.73
EFCAB5	-0.74					OAF	-0.653					SNRPD1	0.629					IGHJ1	-0.729
RPS4XP16	-0.74					ZNF845	-0.653					SPARC	0.63					AC005932.1	-0.729
RMDN2	-0.739					MYOF	-0.652					RPLP0P6	0.63					LRRC20	-0.728
ZNF770	-0.739					SGCD	-0.652					AC011558.5	0.63					DOCK1	-0.727
RP11-196G11.4	-0.739					RP11-597D13.9	-0.652					HBD	0.631					CLEC1B	-0.727
PTPDC1	-0.738					LINC00565	-0.652					HMGN2P3	0.631					AC015691.13	-0.727
MROH7	-0.738					SP2	-0.651					CTD-2583A14.11	0.631					HYPK	-0.726
TARBP1	-0.737					TTC24	-0.651					CEBPE	0.632					IGKV2-30	-0.726
SMAD9	-0.737					RP11-572M11.4	-0.651					ACE	0.632					RP11-637O19.3	-0.726
GSTM3	-0.737					ADIRF-AS1	-0.651					LMNA	0.632					AC109829.1	-0.725
UBE2Q2P2	-0.737					TRIM2	-0.65					FZD6	0.632					RP11-389O22.1	-0.725
BAIAP2L1	-0.736					VNN2	-0.65					PAXIP1-AS1	0.632					KLC3	-0.724
SNAPC1	-0.736					FAM115C	-0.65					AC025263.3	0.633					KB-1027C11.4	-0.724
ARGLU1	-0.736					IGLV6-57	-0.65					MARCH3	0.634					DFNB31	-0.723
CTB-134H23.3	-0.736					SP110	-0.649					HMGN2P46	0.634					COL6A1	-0.723
AP000350.5	-0.736					RPL38	-0.649					KAZN	0.634					CCDC19	-0.723
RP11-191G24.1	-0.735					MX2	-0.649					RNF216-IT1	0.634					CYP2D8P1	-0.723
RP11-112J3.16	-0.735					UBR4	-0.648					CTD-2085J24.4	0.634					FAM225A	-0.723
CD36	-0.734					MBIP	-0.648					AC025262.1	0.635					SMARCD3	-0.722
SH3D19	-0.733					RP11-34P13.9	-0.648					DHRS13	0.636					GLIS3	-0.722
ZNF547	-0.733					SIGLEC14	-0.648					LINC00943	0.636					S100P	-0.722
GPR180	-0.733					CD58	-0.647					TRAV41	0.637					LRRTM4	-0.722
COX18	-0.733					LRRCC1	-0.647					BCAR3	0.638					IGKJ2	-0.722
RP11-932O9.7	-0.733					VPS8	-0.646					MMP17	0.638					IGHV4-61	-0.722
RP11-403A21.2	-0.733					EDIL3	-0.646					SRXN1	0.638					AC092316.1	-0.722
FBXO5	-0.732					C20orf197	-0.646					LTBP1	0.639					INTS4L1	-0.721
ZNF484	-0.732					SAMD12	-0.645					PDGFC	0.639					RP11-54A4.2	-0.721
DNAJC18	-0.732					ZNF396	-0.645					CTD-2292P10.2	0.639					NUTM2D	-0.72
KIFC1	-0.732					TNXA	-0.644					RP11-570L15.1	0.64					ORM2	-0.72
TRIM5	-0.731					DNTTIP2	-0.643					AC005387.3	0.641					CTD-2509G16.5	-0.72
FOPNL	-0.731					RP11-115L11.1	-0.643					CTD-2620I22.1	0.641					PCDH11Y	-0.719
SNRPG	-0.731					RP1-274L7.1	-0.643					PHOSPHO1	0.643					PTS	-0.719
ATP2B2	-0.731					NOXRED1	-0.642					RP11-535A19.1	0.644					PGA4	-0.719
TTC32	-0.731					UBE2L6	-0.641					AC004889.1	0.645					AC067959.1	-0.719
AC009495.2	-0.731					POPDC2	-0.64					TAF3	0.646					COX8A	-0.718
RP11-182J1.12	-0.731					MDC1	-0.64					RP11-693J15.5	0.646					EIF3FP3	-0.717
RP11-408H20.2	-0.73					TTN	-0.64					RP5-857K21.4	0.646					AL928768.3	-0.717
FMO4	-0.729					POLR2J3	-0.64					MYO3B	0.647					RBFOX3	-0.716
FBLN5	-0.728					TBC1D3B	-0.64					FAM71E1	0.647					C15orf37	-0.716
C12orf55	-0.728					TRAPPC12-AS1	-0.64					CTAGE4	0.647					CLEC18B	-0.714
RP11-430C7.4	-0.728					AF011889.2	-0.64					AC098617.1	0.647					NUTM2A	-0.714
TMEM9B-AS1	-0.728					RP5-1029F21.4	-0.64					MTND2P28	0.648					RP11-498C9.12	-0.714
TMEM178B	-0.728					NNAT	-0.639					ZNF713	0.65					RPS16	-0.713
FZD3	-0.727					DISP2	-0.639					RP11-736E3.1	0.65					LINC00116	-0.712
ZNF841	-0.727					RP11-206L10.8	-0.639					CTD-2545M3.6	0.651					POLR2J2	-0.712
LIMS3	-0.727					AC010761.13	-0.639					SPIN4	0.651					RP11-420G6.4	-0.712
TUBE1	-0.726					APOBEC3B	-0.638					FAM103A2P	0.651					RP5-968J1.1	-0.712
TMEM123	-0.726					RP11-764K9.1	-0.637					SEC62-AS1	0.651					CYP1B1	-0.711
C10orf12	-0.726					RP11-592B15.4	-0.637					ITGA2B	0.652					AC023590.1	-0.711
PDE11A	-0.725					RP11-666A8.9	-0.637					CRAT	0.652					TBC1D3P1-DHX40P1	-0.711
GPHN	-0.725					VDR	-0.636					TSC22D1	0.652					RP11-1023L17.1	-0.71
TRMT11	-0.724					C14orf159	-0.636					PCDH1	0.654					LUCAT1	-0.71
SEMA3C	-0.724					TRAV19	-0.636					PDE7B	0.655					POLR2J2	-0.71
BLOC1S6	-0.724					RP11-588L15.2	-0.636					DLEU2	0.655					C2	-0.709
GSTM5	-0.724					TMEM177	-0.635					AL953854.2	0.655					RP11-242D8.1	-0.709
IGKV2-24	-0.723					ZNF772	-0.635					YBX3	0.656					LRP6	-0.708
CTD-2349P21.11	-0.723					ZNF888	-0.635					PLEK2	0.656					COL4A4	-0.708
SYNJ2BP	-0.722					ARIH2OS	-0.635					AC006978.6	0.656					C12orf57	-0.708
RP11-1277A3.1	-0.722					HLA-L	-0.635					TUBA4B	0.656					IGKV1-5	-0.708
EEF1E1-BLOC1S5	-0.721					GYPB	-0.635					RP4-714D9.5	0.657					IFNAR2	-0.707
TMEM156	-0.72					DHX58	-0.634					MPO	0.658					AC034220.3	-0.707
S100Z	-0.72					PRRC2C	-0.634					CALD1	0.658					CASC8	-0.707
RP3-467L1.4	-0.72					ASAP1	-0.634					ABLIM3	0.658					RP11-133L14.5	-0.707
CLTCL1	-0.719					C19orf38	-0.634					LYNX1	0.659					FXYD6	-0.706
ANKRD26	-0.719					ZSCAN9	-0.633					IGKV1-27	0.659					UBL5	-0.706
C18orf54	-0.719					SEC24D	-0.633					INSL3	0.659					IGHV3-64	-0.706
GPR160	-0.719					BAIAP2L1	-0.632					TRAV17	0.66					SH3GL1P1	-0.705
DUSP8P5	-0.719					LRP2BP	-0.632					GUCY1B3	0.661					CTC-429P9.5	-0.704
B4GALT4-AS1	-0.719					EIF1B	-0.632					RP5-1096D14.3	0.661					LHFPL2	-0.703
FAM86FP	-0.718					RPL39P3	-0.632					OLIG1	0.662					AC016586.1	-0.703
PEAK1	-0.718					SPTA1	-0.631					AC012487.2	0.664					ENPP7P1	-0.703
TMEM220	-0.718					RP11-541N10.3	-0.631					A2MP1	0.664					RP11-182J1.1	-0.703
MCEE	-0.717					RP11-326K13.4	-0.631					HTATSF1P2	0.664					RP11-504P24.3	-0.702
ZFY-AS1	-0.717					AC074289.1	-0.63					BACH2	0.665					C15ORF37	-0.702
MOSPD1	-0.716					CTC-428H11.2	-0.63					RP11-551L14.1	0.665					KB-431C1.4	-0.701
MMS22L	-0.716					SFXN4	-0.629					LARGE	0.666					MTFMT	-0.7
SMC4	-0.715					C1orf132	-0.629					TRIM58	0.666					AMDHD1	-0.7
PPARGC1B	-0.715					RP11-403P17.5	-0.629					MMP8	0.668					CTC-236F12.4	-0.7
SLC35A1	-0.715					TOMM6	-0.628					RP11-23P13.4	0.668					RPL34	-0.699
AC006160.5	-0.715					RP5-966M1.6	-0.628					ST7	0.669					IQCG	-0.699
SNHG5	-0.714					RP11-603J24.4	-0.628					SRPK3	0.67					CSMD2	-0.699
C12orf4	-0.713					RPL36	-0.627					RP4-536B24.2	0.67					STAB1	-0.698
FRMD5	-0.713					ZDHHC5	-0.627					OSBPL10	0.671					VASH1	-0.698
GXYLT2	-0.713					RP11-431M7.2	-0.627					MIR4461	0.671					RFX2	-0.698
RBBP8	-0.712					PML	-0.626					AC067959.1	0.671					PDZK1IP1	-0.698
IL15	-0.712					GLB1L	-0.626					MTATP6P1	0.671					RBP7	-0.698
CTD-2303H24.2	-0.712					FGD6	-0.626					RP11-331K21.1	0.671					PRKXP1	-0.698
ZNF449	-0.711					OR7E38P	-0.626					FHL3	0.672					TESK2	-0.697
GRIP1	-0.71					ERCC6L	-0.626					TUBA8	0.672					POLR2J3	-0.696
EEF1A1P11	-0.71					PGA4	-0.626					MTRNR2L12	0.672					RP11-443B7.2	-0.696
RP11-517I3.1	-0.71					PNPLA4	-0.625					AC006483.1	0.673					AIRE	-0.695
ATRX	-0.709					PKP2	-0.625					D86994.2	0.675					IGKV1-39	-0.695
PPA1	-0.709					NOV	-0.625					WASF3	0.677					IGSF9B	-0.694
AC123768.4	-0.709					PKP4	-0.625					MKRN3	0.677					C11orf31	-0.692
WBP4	-0.708					HNMT	-0.625					AC068831.6	0.677					IGHV2-5	-0.692
ZNF70	-0.708					AP3M1	-0.625					MIR4687	0.678					UBE2Q2P2	-0.692
SF3B14	-0.707					RP11-1094M14.5	-0.625					TRIM47	0.679					RHD	-0.691
RBAK	-0.707					RERE	-0.624					CD180	0.679					RP13-395E19.3	-0.691
ATP8A1	-0.706					LINC00173	-0.624					THBD	0.679					UBALD2	-0.69
PDK1	-0.706					AC022182.1	-0.624					PTCRA	0.681					GS1-122H1.2	-0.69
FAM177B	-0.706					C5orf34	-0.623					ESAM	0.682					RNU1-143P	-0.69
IGHV3-33	-0.706					KCNA3	-0.623					TBXA2R	0.684					TMEM14B	-0.689
AC018462.2	-0.706					AC005154.6	-0.623					MPG	0.684					KCNIP4	-0.689
USP15	-0.705					AC051642.1	-0.623					PODN	0.684					D86998.1	-0.689
CNIH3	-0.705					PMS2P4	-0.622					CD163L1	0.684					RP4-655J12.4	-0.689
TTC18	-0.705					C3orf20	-0.622					HIST3H2A	0.684					RNASE6	-0.688
RP4-601K24.1	-0.705					LGALS3	-0.622					MEIS1	0.687					POLR2F	-0.687
RP11-7F17.5	-0.705					DISC1	-0.622					GFI1B	0.687					RPL24	-0.687
COX7B	-0.704					F5	-0.622					FAM166A	0.687					IGHV5-51	-0.687
CACHD1	-0.704					LINC00865	-0.622					KHDRBS2	0.689					LINC00877	-0.686
L2HGDH	-0.703					RP11-499P20.2	-0.622					TRPM4	0.689					RP11-592B15.3	-0.686
PIK3C2A	-0.702					AC007952.6	-0.621					HLA-DPB2	0.689					FAS	-0.685
ELAC1	-0.702					RP11-1280N14.3	-0.621					RP11-767N6.7	0.689					KIF5C	-0.685
PHIP	-0.702					RBM41	-0.62					AC005387.2	0.689					CTD-3023J11.2	-0.685
IGKV1-12	-0.702					ADAMTS17	-0.62					FAM167A	0.69					PTPRD	-0.684
SPATS2	-0.701					ZNF765	-0.62					BAK1P1	0.69					KIAA0319	-0.683
ITGAV	-0.701					FAM85B	-0.62					TMEM119	0.69					BEND7	-0.683
DOCK1	-0.701					ULK4P2	-0.62					CXCR2P1	0.69					RP11-428F8.2	-0.683
ZCCHC10	-0.701					PODNL1	-0.619					MS4A1	0.691					RP5-1115A15.1	-0.683
FAM175A	-0.701					P2RY10	-0.618					SMYD3	0.691					AC012442.5	-0.683
SLC25A46	-0.701					RTP4	-0.618					GPAT2	0.691					FOXP2	-0.682
KLHL15	-0.701					RP11-25K21.1	-0.618					RP11-863P13.5	0.691					DACH1	-0.682
LINC00843	-0.701					RP11-329A14.1	-0.618					IGLV2-28	0.692					NDUFS5	-0.682
AC004980.11	-0.701					KB-431C1.4	-0.618					ABCB4	0.693					C8orf31	-0.682
RPL9P9	-0.701					AC011330.5	-0.618					BTNL8	0.693					TRMT2B-AS1	-0.682
PHF5A	-0.699					MRE11A	-0.617					THEM6	0.693					HMGN2P5	-0.682
NDUFAF5	-0.699					UPK2	-0.617					RP11-122C9.1	0.693					AL953854.2	-0.682
THBS4	-0.699					LINC00265	-0.617					DCAF12	0.693					NUDT1	-0.681
C14orf142	-0.699					NLGN3	-0.617					IGLV5-52	0.694					HIST2H2AA3	-0.681
CCNC	-0.698					DAPK1	-0.617					THSD7A	0.695					NPM3	-0.68
SSPN	-0.698					COL13A1	-0.617					PCBD2	0.695					LINC00671	-0.68
BDP1	-0.698					MYO5A	-0.617					RBM38	0.695					TMEM44-AS1	-0.68
LMCD1-AS1	-0.698					BCO2	-0.617					OR2W3	0.695					LMO2	-0.679
KIAA1598	-0.697					AC003665.1	-0.617					TNS1	0.696					AC092620.3	-0.679
IGKV1-6	-0.697					RP11-473I1.5	-0.617					RPL12P4	0.696					AGAP4	-0.678
CASC15	-0.697					ATF7	-0.616					CD79A	0.697					MIR3652	-0.678
LINC00276	-0.696					MARC1	-0.616					EMP1	0.697					GTF2H2C	-0.677
BACH1-IT1	-0.696					HLA-J	-0.616					TRBV2	0.697					KB-1507C5.4	-0.677
RP5-1028K7.2	-0.696					RP11-274B21.4	-0.616					RP11-252A24.7	0.697					RAPGEF5	-0.676
RP11-213H15.4	-0.696					CTD-2012J19.3	-0.616					RP11-465L10.10	0.698					RNF217	-0.676
CDH26	-0.695					AC009495.4	-0.615					RP11-318K15.2	0.698					NXN	-0.676
KIF11	-0.695					CITF22-1A6.3	-0.615					CSGALNACT1	0.699					SCN9A	-0.676
COL24A1	-0.695					TFEC	-0.614					GNG11	0.704					GOLGA8H	-0.676
PNPLA1	-0.695					IGSF6	-0.614					SERPINE2	0.704					CNTN4	-0.675
XYLB	-0.694					KLHL6	-0.613					NLRP2	0.705					RP13-297E16.4	-0.675
RPL9	-0.694					RP11-782C8.2	-0.613					WDR63	0.705					BLVRB	-0.674
TRMT61B	-0.694					METTL21EP	-0.613					B3GNT7	0.706					PLEKHM1P	-0.674
ZNF277	-0.694					RP5-1184F4.5	-0.612					RP11-247A12.8	0.707					AC007956.1	-0.674
DENND1B	-0.694					AC100830.3	-0.612					EPS8	0.708					GABPB1-AS1	-0.674
IGKV1-17	-0.694					AC007193.8	-0.612					IGHD	0.708					CCNB1	-0.673
SMCHD1	-0.693					SLC12A6	-0.611					IGHV1-69	0.708					RP3-476K8.3	-0.673
MTERF	-0.693					U2AF1L4	-0.611					RP11-483P21.2	0.708					AC092652.1	-0.673
RNF144A	-0.693					ZNRF2P2	-0.611					RP11-680B3.2	0.709					RP5-1109J22.1	-0.673
SYN3	-0.693					UPK3BP1	-0.611					RP11-529H20.5	0.709					STXBP4	-0.672
RP11-206L10.8	-0.693					LINC00152	-0.61					CD14	0.71					HGF	-0.671
CTD-2561J22.5	-0.693					CLEC18C	-0.609					CCL3	0.712					SEMA3A	-0.671
VPS13A	-0.692					RP11-269G24.3	-0.609					ZNF826P	0.712					HLA-V	-0.671
LINC00486	-0.692					RP13-297E16.4	-0.608					CTD-2033D15.1	0.712					RP11-196G18.3	-0.671
GS1-251I9.4	-0.692					MXI1	-0.607					RP11-1024P17.1	0.712					ABCG1	-0.67
RP11-113K21.4	-0.691					IQSEC2	-0.607					RAB3IL1	0.714					GTF2IRD2P1	-0.67
SUB1	-0.69					RORC	-0.607					TRAJ49	0.714					RP11-51L5.5	-0.67
RP5-1021I20.1	-0.689					PDZK1IP1	-0.607					LINC00998	0.715					GLT1D1	-0.669
POLR2K	-0.688					CCSER1	-0.607					AC008753.6	0.716					CD151	-0.669
DISP1	-0.688					AC012363.4	-0.607					MTND5P11	0.716					HRH1	-0.669
TRIM44	-0.688					NUCB1-AS1	-0.607					ACOT11	0.717					HIST2H2AA4	-0.669
RP11-545I5.3	-0.688					CCNB1	-0.606					MTND4P12	0.717					NPIPB7	-0.668
RP11-360F5.1	-0.688					STK32B	-0.606					AC004158.2	0.717					BCL6	-0.667
RP11-286O18.1	-0.688					MAGOH	-0.606					NCAM2	0.718					OAF	-0.667
RP11-703M24.5	-0.688					RP11-960L18.1	-0.606					CTD-2026K11.2	0.718					HES4	-0.667
HNMT	-0.687					FXYD5	-0.605					FAM129C	0.719					RPS13	-0.666
DENND5B	-0.687					LYZ	-0.605					CTC-232P5.1	0.719					SEMA6D	-0.666
MRPL22	-0.686					UNC45B	-0.605					CTD-2207O23.11	0.72					RP11-34P13.13	-0.666
C5orf63	-0.686					RP11-406H23.2	-0.605					TCN1	0.721					PLEKHM3	-0.665
GLMN	-0.686					RP11-1376P16.2	-0.605					CDH24	0.721					RP4-676J13.2	-0.665
CDH4	-0.686					ARSG	-0.604					CD19	0.722					RP11-7F17.3	-0.665
ZNF271	-0.686					CHD1	-0.604					SGCE	0.723					BMS1P2	-0.664
MYEF2	-0.685					AC011737.2	-0.604					FCRL2	0.724					AP000783.1	-0.664
VBP1	-0.685					RP11-327P2.5	-0.604					CR2	0.725					CTD-2240H23.2	-0.664
MRPS18C	-0.685					RP11-340F14.5	-0.604					SERINC2	0.726					CLEC17A	-0.663
RICTOR	-0.685					CTD-2154B17.4	-0.604					JSRP1	0.73					TXNL4A	-0.662
C5orf42	-0.685					KMT2E	-0.603					GATSL3	0.73					PTPN13	-0.662
PKP2	-0.684					ST6GALNAC2	-0.603					NEDD4	0.732					HBBP1	-0.662
ESF1	-0.684					HRH1	-0.603					RP11-108P20.1	0.732					RP11-65J3.1	-0.662
ZNF326	-0.684					RPL15P3	-0.603					LINC00989	0.733					NDUFB3	-0.661
AC007000.12	-0.684					RP11-1148L6.5	-0.603					ADTRP	0.734					SMCO4	-0.66
RP11-231C14.5	-0.684					NDST1	-0.602					ZNF16	0.734					TRIAP1	-0.66
APBB2	-0.683					DBH	-0.602					PTGDR2	0.734					SDHAP2	-0.66
RPE	-0.683					THNSL2	-0.602					ARHGAP15	0.735					CTGLF8P	-0.66
TMEM176B	-0.682					FAM45B	-0.602					ZNF668	0.736					PPCDC	-0.659
SCAI	-0.682					AC015691.13	-0.602					KREMEN1	0.737					ALS2CR11	-0.659
ZNF460	-0.682					RP11-1319K7.1	-0.601					OSBP2	0.738					APLF	-0.659
RP11-676M6.1	-0.682					RP11-206L10.3	-0.601					RP11-108P20.3	0.738					RPS17L	-0.659
IGLL5	-0.682					SSTR3	-0.6					RNF10	0.739					AC005062.2	-0.659
RP11-815J21.2	-0.682					CTSO	-0.6					SPIB	0.739					RP13-297E16.4	-0.658
LAP3	-0.681					LINC00969	-0.599					FBXL16	0.74					FKBP14	-0.657
ST8SIA1	-0.681					PRICKLE4	-0.598					CD1C	0.741					AC019048.1	-0.657
C12orf45	-0.681					UBXN11	-0.598					PNMA6A	0.741					S100A8	-0.656
PDE1C	-0.681					MRPS36	-0.597					PGA3	0.741					AC026202.1	-0.656
ZNF69	-0.681					AP001468.1	-0.597					RTDR1	0.742					U47924.31	-0.656
C11orf31	-0.681					SMG1P1	-0.597					C3AR1	0.743					TNNI2	-0.655
RP11-758P17.3	-0.681					RAD21-AS1	-0.596					hsa-mir-6723	0.743					EFCAB12	-0.655
PHTF2	-0.68					NAIP	-0.595					RP11-192H23.5	0.743					IGLV2-23	-0.655
ZNF280D	-0.68					TMEM9B-AS1	-0.595					RP11-342K6.1	0.745					FSTL3	-0.654
LSM6	-0.68					PAQR4	-0.594					PHACTR3	0.746					CAMSAP2	-0.654
KIAA1919	-0.68					BOD1L1	-0.593					LGALSL	0.748					TOP2A	-0.653
ZNF470	-0.68					BMX	-0.593					CD79B	0.75					ST3GAL6	-0.652
RP11-509J21.3	-0.68					MED12L	-0.593					CPA3	0.75					TSHR	-0.652
MAP2K6	-0.679					C5orf63	-0.593					IGKV1-13	0.751					OST4	-0.652
ANKRD49	-0.679					CHRM3-AS2	-0.593					RP11-218E20.5	0.751					SPECC1	-0.651
RP11-696N14.1	-0.679					PRKXP1	-0.593					SDHDP6	0.752					MLKL	-0.651
RP11-91J19.3	-0.679					CTD-3099C6.9	-0.593					LINC01011	0.752					FAM157A	-0.651
FAM35A	-0.678					RP11-592B15.9	-0.593					ZNF404	0.753					NEAT1	-0.65
ARHGAP5	-0.677					RP13-297E16.4	-0.593					AC004257.3	0.753					DNAI1	-0.649
RASGEF1B	-0.677					SLC4A1	-0.592					RP13-131K19.6	0.754					DTL	-0.649
ZNF117	-0.677					CEP128	-0.592					CNTNAP3	0.755					ARL17A	-0.649
TMEM169	-0.677					ZNF142	-0.592					PLEKHA8P1	0.755					CYP2D7P1	-0.649
TBK1	-0.677					PLAGL1	-0.592					CLDN5	0.755					NOTCH2NL	-0.649
IGLC1	-0.677					RPL5	-0.592					MTND4LP1	0.755					AC007969.5	-0.649
RP4-735C1.4	-0.677					ZNF300	-0.592					ZNF683	0.756					RP11-279F6.3	-0.649
FNDC3A	-0.676					POLR2A	-0.592					TP53TG3C	0.756					DHODH	-0.648
ATP11C	-0.675					AC004980.11	-0.592					AL122127.1	0.756					AL133458.1	-0.648
GALNT3	-0.675					SOGA3	-0.592					RP5-1172N10.4	0.756					RP11-481C4.1	-0.648
DDX58	-0.674					PATL1	-0.591					MIR4461	0.757					ITM2C	-0.647
RPS15A	-0.674					GAL3ST4	-0.591					FMN1	0.758					NAMPTL	-0.647
NARS2	-0.674					INTS4L2	-0.591					HCN2	0.759					PET100	-0.647
THNSL1	-0.674					AP000347.4	-0.591					TTC7B	0.759					CCDC17	-0.646
LRRK2	-0.674					LRP8	-0.59					TRAJ10	0.759					GYPB	-0.646
RELN	-0.674					ZFP62	-0.59					ARHGAP24	0.76					WLS	-0.645
SPAG16	-0.673					CREBBP	-0.589					APCDD1	0.76					CBWD2	-0.644
ZNF121	-0.673					DMXL2	-0.589					AZU1	0.761					COPRS	-0.644
AL163953.3	-0.673					ZNF813	-0.589					SYT17	0.762					CFD	-0.644
TFB1M	-0.672					CYBRD1	-0.588					GPX1	0.763					ZNF90	-0.644
FAM186B	-0.672					ESR1	-0.588					RP11-115D19.1	0.764					AMY1A	-0.644
GOLGA6L4	-0.672					KCP	-0.588					ENKUR	0.765					SNX16	-0.643
IGHV2-5	-0.672					RP4-576H24.2	-0.588					RP11-978I15.10	0.765					GKAP1	-0.643
RP11-611E13.2	-0.672					RP11-102L12.2	-0.588					AC026806.2	0.765					SLC25A21	-0.643
MARC1	-0.671					TRIM25	-0.587					KIAA0391	0.767					NSMCE2	-0.642
IGLV2-8	-0.671					SYT2	-0.587					ANKRD18A	0.767					RP11-535A19.2	-0.642
RP11-692D12.1	-0.671					TNXB	-0.587					AC091878.1	0.767					CTB-134H23.3	-0.642
RP11-317G6.1	-0.671					OLFM4	-0.586					RP4-800J21.3	0.768					BOLA1	-0.641
NDUFA5	-0.67					TNFSF14	-0.586					RP1-90J20.11	0.768					UBE2Q2P1	-0.641
HSPA13	-0.67					CTSB	-0.586					GNAZ	0.769					MIR611	-0.641
HMGB2	-0.67					RGMB	-0.586					RP11-6E9.4	0.769					RP1-80N2.2	-0.641
HIST2H2BC	-0.67					INCA1	-0.586					hsa-mir-4537	0.769					IGHJ4	-0.641
GTF2H2B	-0.67					AL109761.5	-0.586					AC007216.1	0.769					RPL28	-0.64
RP11-21J18.1	-0.67					RPS8	-0.585					BEND4	0.771					TTF2	-0.64
TMEM117	-0.669					PPARGC1B	-0.585					FHIT	0.772					FRMD5	-0.64
NOC3L	-0.669					TLR6	-0.585					VPREB3	0.773					AMY1C	-0.64
METTL12	-0.669					SERPINB10	-0.585					MFAP3L	0.773					RP11-640M9.1	-0.64
Z83001.1	-0.669					RP11-417F21.1	-0.585					NT5DC3	0.775					RP11-758P17.2	-0.64
APOPT1	-0.669					MXRA8	-0.584					SELENBP1	0.775					RP5-1029F21.3	-0.64
C4orf27	-0.668					CDK12	-0.584					MIR1292	0.775					CTD-2616J11.10	-0.64
LMAN1	-0.668					AGRN	-0.584					TTC3-AS1	0.775					NCF1C	-0.639
EHBP1	-0.668					NHSL2	-0.584					MUC12	0.779					RPL21P75	-0.639
DNAI1	-0.668					ZNRD1-AS1	-0.584					LUC7L	0.78					CTD-2313J17.1	-0.639
VLDLR	-0.668					RP11-403I13.7	-0.584					RP11-537H15.3	0.78					CTD-2008A1.2	-0.639
ZCCHC7	-0.668					RP11-529F4.1	-0.584					RP11-254F7.2	0.78					CMTM2	-0.638
LINC00899	-0.668					ICOS	-0.583					NHSL1	0.781					RPL36AL	-0.638
RGMB	-0.667					SMCO4	-0.583					CTB-83J4.2	0.781					NDUFA13	-0.638
RP11-162D16.2	-0.667					RP11-419C5.2	-0.583					RPP14	0.784					IGHV3-33	-0.638
RP1-20N2.6	-0.667					ENTPD1-AS1	-0.583					LINC00987	0.785					NPIPA3	-0.638
PDE4D	-0.666					TMEM258	-0.582					AL645941.1	0.786					Z69666.2	-0.638
SCRN3	-0.666					RP11-98D18.15	-0.582					SFRP2	0.788					LRP2BP	-0.637
STARD4	-0.666					PLEKHG2	-0.581					RP11-155G15.2	0.788					SLC46A2	-0.637
KCNAB1	-0.666					SEPN1	-0.581					FOXD2-AS1	0.789					NDUFA1	-0.637
DYRK3	-0.665					ZFP3	-0.581					SMOX	0.791					NAPRT1	-0.637
DEPTOR	-0.665					B4GALT4-AS1	-0.581					PNMA6C	0.791					PPP1R35	-0.637
ZHX1	-0.665					AC003043.1	-0.581					FRRS1	0.792					IGLV7-46	-0.637
RNF39	-0.665					RP11-139J15.7	-0.581					DEGS2	0.793					PRR24	-0.637
RASGRF2	-0.664					SLC38A7	-0.58					SNORA70	0.794					RP5-1065J22.8	-0.637
MMP28	-0.664					KIAA1199	-0.58					RP11-203J24.8	0.795					DDIT3	-0.635
BIVM	-0.664					ARID1A	-0.58					IGHV3-23	0.796					RP11-584P21.2	-0.635
OMA1	-0.664					CCR1	-0.58					STPG2	0.799					TEN1	-0.635
RP11-689P11.2	-0.664					IARS2	0.58					LIX1	0.8					NDUFB4	-0.634
C6orf165	-0.664					CHST7	0.58					PARD3	0.8					DMRTC1B	-0.634
ENO4	-0.663					GPR137	0.58					C9orf116	0.8					AGAP10	-0.634
ZNF665	-0.663					MIR5047	0.58					AC012613.2	0.8					RP11-261P9.4	-0.634
SLFN12L	-0.663					SAMD3	0.581					RP11-104H15.9	0.8					EGLN3	-0.633
TMEM245	-0.662					CRELD2	0.581					ADARB2	0.802					C14orf159	-0.633
AC010127.3	-0.662					TRBV19	0.582					RP11-831H9.3	0.804					DISP2	-0.633
RP11-415F23.2	-0.662					AC008440.5	0.582					RP5-1074L1.4	0.805					AC096559.1	-0.633
CARF	-0.661					RP1-90J20.11	0.582					TSPY26P	0.806					FAM83H	-0.632
C5orf28	-0.661					AC068039.1	0.582					RP11-570L15.2	0.806					TMSB10	-0.631
KRT86	-0.661					RP5-850E9.3	0.582					BMS1P20	0.807					RP11-445H22.3	-0.631
EYS	-0.661					RP11-567M16.3	0.583					RP11-254F7.3	0.809					CHODL	-0.631
FAM19A2	-0.661					NUDT14	0.583					CAMKK1	0.81					NEGR1	-0.631
KB-1507C5.2	-0.661					RP11-178G16.5	0.583					RP11-111G23.1	0.81					GNG12-AS1	-0.631
N4BP2	-0.66					GLOD4	0.584					RP11-256L6.2	0.81					AC008937.2	-0.631
RP11-611O2.3	-0.66					RP11-488L18.10	0.584					MIR3918	0.81					TVP23C-CDRT4	-0.631
CTD-3020H12.4	-0.66					MRPL12	0.584					DNAJC3-AS1	0.811					RP11-326C3.10	-0.628
EIF2A	-0.659					TSR3	0.585					RAC1P2	0.811					RP11-61O1.1	-0.628
GIN1	-0.659					ANKRD36B	0.585					PDE8B	0.812					KIF27	-0.627
ABHD3	-0.658					DIRC3	0.585					RP11-501J20.5	0.812					AGAP8	-0.627
SLC44A1	-0.657					XXcos-LUCA11.4	0.585					RP1-90J20.12	0.812					RP11-543P15.1	-0.627
ACO1	-0.657					LSS	0.586					DPM2	0.814					COX14	-0.626
KLHL8	-0.657					RP3-508I15.19	0.586					FOLR2	0.814					TOMM7	-0.626
DST	-0.657					PTPRD	0.587					TRGJ1	0.814					RP11-33N16.3	-0.626
EDA	-0.656					AMDHD2	0.587					SYNPO	0.816					NTM	-0.625
IGHV6-1	-0.656					PPT2	0.587					RPL13AP5	0.816					CD300LF	-0.625
RP11-83C7.2	-0.656					RP11-196G11.1	0.587					HES1	0.818					SOGA3	-0.625
RP11-1149O23.4	-0.656					RP11-746M1.1	0.587					TUBB2A	0.818					LINGO2	-0.624
UFL1	-0.655					SCARNA17	0.587					RP11-792D21.2	0.82					AC010894.5	-0.624
NEDD4L	-0.655					FDX1	0.588					RPL9P7	0.821					RPL23	-0.623
SMC2	-0.655					ENPP3	0.588					MTUS1	0.822					NOV	-0.623
FUT10	-0.655					CTB-54O9.9	0.588					RYR1	0.822					CASP5	-0.623
RSRC1	-0.655					IKZF2	0.589					RP11-645C24.5	0.822					SLC8A1	-0.623
ACN9	-0.655					COL19A1	0.589					RPL4P4	0.823					C15orf52	-0.623
AC074286.1	-0.655					ACAA2	0.589					RP11-141O15.1	0.824					RP11-76N22.2	-0.623
UBA3	-0.654					ZNF853	0.589					BTLA	0.826					RP3-508I15.21	-0.623
RP11-336A10.2	-0.654					AC026806.2	0.589					FGFR1	0.827					PLA2G4A	-0.622
RP1-167A14.2	-0.654					XXcos-LUCA11.5	0.589					CLEC10A	0.827					UQCR11	-0.622
FBLN7	-0.653					CMAS	0.59					PAX5	0.827					PDZD2	-0.622
PLEKHF2	-0.653					SCRIB	0.59					DBNDD1	0.828					C5orf34	-0.622
IGKV3-15	-0.653					AMPH	0.591					MTATP8P1	0.828					PLD5	-0.622
C12orf5	-0.652					PDGFC	0.591					MRC2	0.829					RP11-673E1.4	-0.622
ZNF14	-0.652					RPS3	0.591					RP11-222K16.2	0.83					CD38	-0.621
CHD9	-0.652					NT5M	0.591					NETO1	0.832					BACH1-IT1	-0.621
WBP2NL	-0.652					ACE	0.592					RP11-677M14.3	0.832					CNR1	-0.62
SPOCK3	-0.652					EXOSC6	0.592					TNFSF4	0.833					RP11-182I10.3	-0.62
ZNF850	-0.652					LTB	0.592					RP3-370M22.8	0.834					PCP4L1	-0.62
DPM1	-0.651					TTLL1	0.593					ENOX1	0.836					RPS25	-0.619
APLF	-0.651					MFSD5	0.593					ICAM4	0.837					TEX11	-0.619
FUCA2	-0.65					C12orf60	0.593					RP11-247A12.1	0.841					GOLGA8Q	-0.619
ZC3H15	-0.65					ZNF425	0.593					MMD	0.843					RP11-350G8.5	-0.618
TBCEL	-0.65					FILIP1L	0.594					TMEM163	0.844					PARD3B	-0.616
PVT1	-0.65					SMYD3	0.594					SEPT5	0.844					DNAH7	-0.616
CEP85L	-0.649					CTC-425F1.4	0.594					CTD-2328D6.1	0.845					GPR125	-0.616
GSAP	-0.649					NENF	0.595					WASH4P	0.85					RP11-320P7.2	-0.616
RP11-1252I4.2	-0.649					KHK	0.595					GYLTL1B	0.851					RP11-426C22.5	-0.616
C9orf72	-0.648					TMEM163	0.595					JHDM1D-AS1	0.852					KALRN	-0.615
MX1	-0.648					SLC22A1	0.596					POLR3K	0.853					PDE9A	-0.615
MRPL42	-0.648					C16orf98	0.596					FCRLA	0.858					IGHV4-39	-0.615
MIR1302-2	-0.648					PNMA1	0.597					BTNL3	0.858					LRRC37A2	-0.615
ZNF253	-0.648					FAM166A	0.597					CTB-36O1.3	0.858					RP11-848G14.5	-0.615
GNB4	-0.647					HLA-C	0.597					CCDC24	0.86					SCML1	-0.614
NELL2	-0.647					AP001062.8	0.597					ZBTB20	0.86					ZNF8	-0.614
AL136376.1	-0.647					VSIG8	0.597					ANKRD20A5P	0.863					RP11-31F15.2	-0.614
FAM76B	-0.646					RP11-282O18.6	0.597					TRGV2	0.863					ZNF8	-0.614
WDFY1	-0.646					CHADL	0.598					TDRP	0.865					POLR2J	-0.613
RAB18	-0.646					SPOCD1	0.598					RP11-531F16.4	0.867					BIK	-0.613
GUCY1A2	-0.646					HFM1	0.598					SAV1	0.868					CTNNAL1	-0.613
FZD6	-0.646					RHOH	0.598					NUDT4P1	0.868					ZNF697	-0.613
PHC3	-0.646					HIC1	0.598					RP11-755F10.1	0.869					LRRC37A	-0.613
LPAR1	-0.646					HS6ST3	0.598					RP11-282O18.6	0.869					EPHA1-AS1	-0.613
AL135998.1	-0.646					FTH1P22	0.599					CD200	0.872					RP11-21B23.1	-0.613
RP4-564F22.5	-0.646					PTOV1-AS1	0.599					ABHD17C	0.875					AC010170.1	-0.612
LARGE	-0.645					AKR7A2	0.6					RP11-63E5.6	0.877					CCDC30	-0.612
LARP7	-0.645					BIN1	0.6					AC107218.3	0.878					POLE4	-0.611
RP11-163E9.2	-0.645					AGBL3	0.6					AC096558.1	0.878					MPZL2	-0.611
NRIP2	-0.644					CADPS	0.6					CTC-490G23.2	0.878					VAMP5	-0.611
OAS2	-0.644					SPRYD3	0.6					CTB-13H5.1	0.879					GRM5	-0.611
ITGA4	-0.644					AC005037.3	0.6					TCTN2	0.882					RP11-191G24.1	-0.611
GRIK4	-0.644					CTD-3006G17.2	0.6					TRBV3-1	0.882					AC061992.1	-0.611
NCAM2	-0.644					SIRT6	0.601					AXIN1	0.884					CCDC134	-0.61
NHS	-0.643					RP13-580F15.2	0.601					SLC6A8	0.884					STYXL1	-0.61
RP11-400L8.2	-0.643					RP5-1172N10.4	0.601					ACE	0.884					NDUFAF2	-0.61
RP11-163E9.1	-0.643					USE1	0.602					HBM	0.885					ZNF852	-0.61
PDZRN4	-0.642					MIEF2	0.602					DDX11L2	0.886					TMTC2	-0.609
AC092295.7	-0.642					POU5F1	0.602					TUBB2B	0.887					TATDN2P2	-0.609
RTP4	-0.641					RP11-613M10.6	0.602					BANK1	0.887					DMTN	-0.608
SNHG10	-0.641					MIR4700	0.602					RP11-23P13.6	0.889					SOGA3	-0.608
RP11-857B24.5	-0.641					KCNH1	0.603					RP11-334A14.5	0.892					DRAM1	-0.607
AC051642.1	-0.641					TRGC1	0.603					RP11-1180F24.1	0.898					STX8	-0.607
NAV1	-0.64					MIR663A	0.603					RP11-504P24.6	0.904					PLAC9	-0.607
ADK	-0.64					SMPDL3B	0.604					TRGV9	0.906					RP11-347C12.3	-0.607
LRRN3	-0.64					PPP1R16A	0.604					NEXN	0.907					TRIM2	-0.606
C14orf28	-0.64					CHST14	0.604					RP11-120K9.2	0.907					PEBP4	-0.606
LY86-AS1	-0.64					AC008865.1	0.604					NRGN	0.911					GPR15	-0.606
C14orf64	-0.64					SNURF	0.604					HBE1	0.911					SLC22A15	-0.606
RPL17	-0.64					PSD	0.605					PGLYRP1	0.916					ACER1	-0.606
KLHL5	-0.639					NRG3	0.605					LINC00612	0.916					LINC00910	-0.606
ZFAND4	-0.639					RNF216-IT1	0.605					ZNF19	0.918					MIR1282	-0.606
CTGLF12P	-0.639					SRXN1	0.605					DECR2	0.918					RMDN2-AS1	-0.606
RP11-597D13.9	-0.639					CNTNAP5	0.607					SLCO5A1	0.921					DMXL2	-0.605
RP11-504I13.3	-0.639					MZT1	0.607					AL353791.1	0.921					LINC00266-3	-0.605
SEZ6	-0.638					SYT1	0.608					CACNG8	0.925					C4orf22	-0.604
RP4-803J11.2	-0.638					ITFG3	0.608					RP11-745O10.2	0.925					S1PR3	-0.604
NKG2-E	-0.638					CDK4	0.609					TREML4	0.927					SLC36A1	-0.603
AAK1	-0.637					CDH13	0.609					IGLC7	0.928					SERF2	-0.603
CCNA2	-0.637					SPINT2	0.609					ANGPT2	0.933					DOK6	-0.603
HIST1H4H	-0.637					AC093673.5	0.609					RP13-580F15.2	0.934					NT5DC2	-0.602
CLCN5	-0.637					TMEM88	0.61					SNRNP25	0.937					IGKJ5	-0.602
C5orf30	-0.637					C1orf122	0.61					TMEM158	0.939					RP11-452K12.4	-0.602
COMMD10	-0.636					AL139385.1	0.61					SEZ6L	0.94					RP11-85K15.2	-0.602
CDKN2B	-0.636					CTD-3018O17.3	0.61					RP4-539M6.14	0.944					CSF2RBP1	-0.601
DISC1	-0.636					SMAD9	0.611					ELANE	0.945					AC079807.2	-0.601
TRAT1	-0.636					SCD5	0.611					RP11-403H13.1	0.946					CTD-3020H12.4	-0.601
TMEM161B	-0.636					GPR153	0.611					MLIP	0.947					DNMT3A	-0.6
PVRL3	-0.636					FGFBP3	0.611					CDKN1C	0.949					RELL1	-0.6
RP11-166O4.1	-0.636					SGCZ	0.611					RP11-444A22.1	0.949					MYL5	-0.6
RAB30-AS1	-0.636					BTLA	0.611					ANKRD36C	0.951					HAGH	-0.599
RP11-415F23.3	-0.636					SGPP1	0.612					TRDV2	0.953					HCG27	-0.599
ANKRD50	-0.635					STK33	0.612					RP11-677M14.2	0.953					ALPK1	-0.598
CAMTA1	-0.634					ARHGAP24	0.612					HBB	0.957					RNF175	-0.598
RP11-298J20.4	-0.634					TENM2	0.612					TRGV10	0.958					TIMM23B	-0.598
RN7SL4P	-0.634					KIAA1211L	0.612					MTND6P4	0.958					YJEFN3	-0.598
PSMA4	-0.633					LIME1	0.612					AFF3	0.96					AGMO	-0.597
CPEB3	-0.633					TMEM191A	0.612					SLC38A5	0.965					AC037445.1	-0.597
PACRGL	-0.633					RP11-410D17.2	0.612					Z97634.3	0.965					NEK11	-0.596
MIR1539	-0.633					NEO1	0.613					ELL3	0.971					HCG4P3	-0.596
AC110084.1	-0.633					TRAV17	0.613					ANO7P1	0.972					NEK5	-0.594
MRE11A	-0.632					RP11-13A1.3	0.613					EFCAB4A	0.974					RP11-274B18.4	-0.594
DNAJC2	-0.632					SGPP2	0.614					CTB-133G6.2	0.977					RP11-44F14.2	-0.594
RCAN3	-0.632					RP11-62H7.2	0.614					SH2D4A	0.979					TJP1	-0.593
TMTC1	-0.632					MRPL48	0.615					EAF2	0.979					GMDS	-0.593
SPDYE1	-0.632					USP13	0.616					LOXL1-AS1	0.979					KCNH1	-0.593
RP11-326C3.10	-0.632					PAFAH1B3	0.616					VNN1	0.98					C9orf84	-0.593
RP11-326C3.2	-0.631					DNAH6	0.616					CLECL1	0.982					ABCA17P	-0.593
MTHFD2	-0.63					ABLIM3	0.616					RP11-930P14.1	0.984					CTC-260F20.3	-0.593
PPAT	-0.63					CTD-2517M22.14	0.616					PLEKHG1	0.987					hsa-mir-4538	-0.593
AMN1	-0.63					RP11-886H22.1	0.616					IGHG2	0.987					ZNF684	-0.592
FAM69A	-0.63					B3GALT6	0.617					HCG4P7	0.988					RP11-603J24.14	-0.592
MTM1	-0.63					RASSF1	0.618					AC026188.1	0.989					RPS11	-0.591
ZFY	-0.629					CALD1	0.618					Y_RNA	0.991					IGKJ1	-0.591
MRPS31P4	-0.629					NUBPL	0.619					HFM1	0.992					RP11-728F11.4	-0.591
RP11-349A22.5	-0.629					SAV1	0.619					KCNG1	0.998					NPIPA2	-0.591
ST3GAL6	-0.628					AC021593.1	0.619					MTND4P24	1.003					COX5B	-0.59
ZCCHC18	-0.628					RP13-890H12.2	0.619					GP1BB	1.007					RP11-130F10.1	-0.59
AC022182.1	-0.628					AC093642.3	0.622					AC068282.3	1.007					CC2D2A	-0.589
GBP3	-0.627					SLC25A1P5	0.622					AC138123.2	1.007					FAM225B	-0.589
B4GALT4	-0.627					ZNF414	0.623					CKB	1.008					RP11-327P2.5	-0.589
IGLV3-25	-0.627					DUSP23	0.623					FCRL5	1.009					CLEC12B	-0.589
ATM	-0.626					SEC14L3	0.625					AC068039.1	1.01					DHRS9	-0.588
CNTNAP2	-0.626					KISS1R	0.625					UNC79	1.011					MAVS	-0.588
SOCS4	-0.626					EOMES	0.625					CTA-250D10.23	1.012					PSRC1	-0.588
RP11-377D9.3	-0.626					GPR56	0.625					ITFG3	1.014					NOL3	-0.588
BCAS1	-0.625					AC079610.1	0.625					C2orf27A	1.016					GRID2	-0.588
FAM120C	-0.625					MARCH9	0.626					ALPL	1.018					LBX2	-0.588
MKLN1-AS1	-0.625					RP11-420N3.2	0.626					ST7-AS2	1.019					MIR27A	-0.588
LEF1-AS1	-0.625					SEMA7A	0.627					FHL1	1.02					RP11-353N4.5	-0.588
RP11-932O9.9	-0.625					TLR3	0.627					RHOBTB1	1.02					ZCWPW1	-0.587
C1GALT1	-0.624					PARVB	0.627					ENHO	1.022					WDYHV1	-0.587
RNF138	-0.624					LTC4S	0.627					PCDH9	1.024					ZNF713	-0.587
LIPT1	-0.624					AGAP1	0.628					RP11-707M3.3	1.027					RP11-439A17.7	-0.587
PRPSAP1	-0.624					IRF2BP1	0.628					LINC00685	1.028					RP11-46F15.2	-0.587
C4orf32	-0.624					SPATA2L	0.629					TREML3P	1.029					AC139100.2	-0.587
SYNJ2BP-COX16	-0.624					DNAH11	0.63					ITFG3	1.03					GIPC2	-0.586
MRPS33	-0.623					ENOX1	0.63					FNBP1L	1.031					WARS	-0.586
RNF217	-0.623					SIT1	0.63					TPPP3	1.032					C9orf72	-0.586
NETO2	-0.622					PTGDR2	0.63					SOX5	1.037					LINC00852	-0.586
SPATS2L	-0.622					C1D	0.63					AP1M2	1.038					SYT2	-0.585
RP11-798G7.6	-0.622					KCNH3	0.631					HBZ	1.038					PSTPIP2	-0.584
POLI	-0.621					ADRB2	0.631					ANKRD9	1.04					C5orf56	-0.584
NAA15	-0.621					TEX41	0.631					LINC00685	1.05					GUSBP2	-0.583
ZNF439	-0.621					ADCK2	0.632					NID1	1.055					RP11-304M2.3	-0.583
RBM44	-0.621					PTCRA	0.632					TUBB4A	1.061					CTC-273B12.8	-0.583
TSHZ2	-0.621					C19orf59	0.632					SH3BGRL2	1.067					RAB13	-0.582
ZNF429	-0.621					KIAA1279	0.632					TRGJP	1.068					C7orf10	-0.582
AC007383.4	-0.621					MIR762	0.632					PDIA2	1.073					SLIT3	-0.582
DAPP1	-0.62					ADAM22	0.633					GGT5	1.074					FAM153C	-0.582
TMCO1	-0.62					KDELR3	0.633					ATOH8	1.078					RP11-296A16.1	-0.582
GPR155	-0.62					PCYT1B	0.634					RP11-498M5.2	1.084					ANGPT4	-0.581
RPL17-C18orf32	-0.62					DENND2A	0.634					IGLV7-43	1.085					PDE1B	-0.581
RP4-665N4.8	-0.62					PARD3	0.634					ST6GALNAC4	1.086					CUEDC1	-0.581
DCUN1D4	-0.619					AC119673.1	0.634					DSP	1.088					RP1-202O8.2	-0.581
USP25	-0.619					HSPBP1	0.635					ARHGDIG	1.089					SEMA3C	-0.58
PLEKHA7	-0.619					HLA-DPB2	0.635					SEC14L4	1.091					SH3PXD2B	-0.58
FAM182B	-0.619					VAV3-AS1	0.635					RP11-326C3.7	1.092					BANK1	0.58
Z83840.1	-0.619					MGAT4B	0.636					C9orf78	1.093					NMUR1	0.58
ACSS3	-0.618					PARD3B	0.637					MIR3198-2	1.095					RP5-1073O3.2	0.58
MIS18BP1	-0.617					C1orf198	0.637					PRSS33	1.104					IGLV3-1	0.581
CTD-2007H13.3	-0.617					TAGLN2	0.637					RP5-955M13.4	1.105					SLC39A14	0.582
NARG2	-0.616					RP11-331K21.1	0.637					AP000662.4	1.107					PCDH9	0.582
DNA2	-0.616					DBP	0.638					TRDV1	1.108					CCL3L1	0.583
N4BP2L1	-0.616					BAGE2	0.638					C12orf39	1.111					KIFC3	0.584
SPDYE2	-0.616					ADAT3	0.638					RP11-118B22.4	1.113					NR1I3	0.584
CTC-228N24.1	-0.616					RP11-133K1.2	0.638					IGLV1-51	1.118					COMTD1	0.584
IFIH1	-0.615					AC018766.6	0.638					AL161626.1	1.119					ZMYM4-AS1	0.584
IMMP1L	-0.615					CNTNAP3	0.639					VSIG4	1.123					HLA-T	0.584
ZNF483	-0.615					ATP8A2	0.639					P2RY12	1.131					AL162407.1	0.584
RP11-550I24.2	-0.615					HORMAD1	0.639					A2M	1.137					NR1D1	0.585
CHORDC1	-0.614					KALRN	0.639					KLF1	1.14					GZMA	0.585
CAPN7	-0.614					MAMDC4	0.639					RP11-296L22.8	1.142					RP11-21L19.1	0.585
RP11-277A4.4	-0.614					AP001189.4	0.639					ZDHHC1	1.143					RP11-680G24.4	0.585
RP11-697H9.2	-0.614					GUCY1B3	0.64					CORO2B	1.159					CLEC10A	0.586
IRAK1BP1	-0.613					C2orf81	0.64					GUCY1A2	1.173					GZMM	0.586
ALS2CR11	-0.613					NICN1-AS1	0.64					ANXA2P2	1.176					RP5-1113E3.3	0.586
ATF3	-0.613					PYCRL	0.642					WFIKKN1	1.178					DDR1	0.586
RPL34	-0.612					ESAM	0.642					MIR5196	1.178					AC008865.1	0.586
DGKB	-0.612					MRPL41	0.642					YPEL4	1.187					MST1	0.587
RP11-297D21.4	-0.612					RP11-96D1.10	0.642					HBZP1	1.196					ZBTB10	0.587
ZCCHC2	-0.611					RP11-47A8.5	0.642					AC010170.1	1.198					RP11-390K5.6	0.587
RP3-368A4.5	-0.611					FKBP8	0.643					AC092652.1	1.199					HBQ1	0.588
RP11-448A19.1	-0.611					NT5C3B	0.643					FRG1B	1.2					RP5-857K21.7	0.588
ERLEC1	-0.61					RCCD1	0.643					MIR4477B	1.2					RP11-474G23.2	0.588
C5	-0.61					WNT10B	0.643					LTF	1.202					HCN2	0.589
CRYZ	-0.61					RP11-783K16.5	0.643					PIGC	1.203					MRAP	0.589
AC007879.5	-0.61					AC093323.3	0.644					RP11-164H13.1	1.207					RP5-1180C10.2	0.589
RP11-554D15.1	-0.61					TMEM203	0.644					CTD-2561B21.4	1.212					RRM1-AS1	0.589
BLZF1	-0.609					AC006547.8	0.644					SEC14L3	1.213					SPIN4	0.59
ZNF660	-0.609					APOBEC3H	0.645					RP11-864N7.2	1.213					VNN1	0.591
IFNAR2	-0.609					KCTD17	0.645					TCL1A	1.221					PRR19	0.591
RP11-869B15.1	-0.609					FOXP2	0.645					SNTG2	1.225					RP11-360L9.8	0.591
DAB1	-0.608					OSBPL10	0.645					IGKV1-8	1.226					CTB-47B11.3	0.592
EFCAB7	-0.608					FCRL6	0.645					HBA1	1.227					NRCAM	0.593
RP11-327F22.1	-0.608					CTD-2517M14.5	0.645					MIR378I	1.227					IL24	0.593
NNAT	-0.607					SPAG6	0.646					RPL13P12	1.23					C2orf44	0.593
RP11-50E11.3	-0.607					CRTAC1	0.646					TREML5P	1.23					AF131215.9	0.593
RP11-131H24.4	-0.607					SNRPN	0.646					WASIR2	1.23					RNF2	0.595
AKAP11	-0.606					KCNMA1	0.646					HBA2	1.242					GEMIN6	0.595
OSBPL8	-0.606					LRRC45	0.646					AC005559.2	1.249					LBH	0.595
SSX2IP	-0.605					CLEC11A	0.647					MIR3960	1.254					NBPF13P	0.595
RP11-25K19.1	-0.605					ZNF385D	0.647					TUBB2BP1	1.255					LINC00926	0.595
SSTR3	-0.605					XKR4	0.647					LINC00189	1.264					OR2A9P	0.596
AC079807.2	-0.605					TMEM158	0.647					RAB11FIP3	1.272					TRBV30	0.596
SNX4	-0.604					AC104698.1	0.647					CXCL5	1.273					CTD-3203P2.1	0.596
RP11-10J21.3	-0.604					RP1-212G6.7	0.647					LYPD2	1.273					FLT4	0.597
VPS54	-0.603					SNURF	0.647					CYP4F35P	1.274					ITLN1	0.597
MITD1	-0.603					SAMD1	0.648					IGLV3-9	1.276					ZNF204P	0.598
SLC30A1	-0.603					LILRA5	0.649					RP11-731F5.2	1.285					CTC-559E9.5	0.598
PKP4	-0.602					CCL3L1	0.65					PZP	1.286					ARL6	0.599
ULK4P3	-0.602					C9orf172	0.65					Z84721.4	1.308					SLC25A23	0.599
RP11-664D1.1	-0.602					DOHH	0.651					RP11-297B17.3	1.312					AC007036.5	0.599
TCEAL4	-0.601					SERPINI1	0.651					CD177	1.316					RP11-680G24.5	0.599
IFNG-AS1	-0.601					CSMD3	0.651					FTH1P7	1.318					SGSM1	0.6
BORA	-0.6					C4orf48	0.651					ELOVL7	1.323					RP11-453E17.3	0.6
CHML	-0.6					SNHG10	0.651					IGLV3-1	1.325					PIK3R3	0.601
RP11-347C12.8	-0.6					RP11-203M5.7	0.651					OVCH1-AS1	1.356					STARD4	0.601
LMTK3	-0.599					LLGL2	0.652					OR52A1	1.359					RP11-61A14.3	0.601
C9orf91	-0.599					RPP25L	0.652					HIST1H3H	1.367					RP11-1100L3.7	0.602
DYNLT3	-0.599					ANO7P1	0.652					HPR	1.371					CTD-2561B21.3	0.602
LRRC37B	-0.599					DLG5	0.653					CHST8	1.372					NRGN	0.603
AC115115.2	-0.599					PROK2	0.653					LAMC1	1.377					RP11-102C16.3	0.604
RP11-432B6.3	-0.599					LMCD1-AS1	0.653					AL359973.1	1.38					AC074212.6	0.604
SH3YL1	-0.598					LIMD1-AS1	0.653					HLA-U	1.391					RP5-1180E21.5	0.604
FAM118A	-0.598					RP11-552M11.4	0.653					LINGO1	1.419					XK	0.605
COG6	-0.598					CTD-2517M22.16	0.653					LL22NC03-2H8.5	1.419					NUP35	0.605
FGD4	-0.598					GLIS3	0.654					CLEC4F	1.423					TNFSF4	0.606
C7orf31	-0.598					GIPC1	0.654					AC009469.1	1.439					LIMA1	0.607
SPDYE6	-0.598					TAGLN	0.654					HP	1.449					HIST3H2A	0.607
RP11-432J22.2	-0.598					TREML3P	0.654					MAP2	1.455					AP001062.7	0.607
AC093627.12	-0.598					GZMM	0.654					BCAM	1.455					SNORD10	0.607
BMS1P4	-0.598					AC008074.3	0.654					HBQ1	1.463					RBBP9	0.608
RP1-168P16.2	-0.598					LIM2	0.655					AC079949.1	1.467					CRYZ	0.608
TMIGD2	-0.597					AC004840.9	0.655					MMP26	1.471					KLRC4	0.608
GOLGA8Q	-0.597					LRRTM4	0.655					AC104389.28	1.48					RP11-641D5.1	0.608
RP1-80N2.2	-0.597					CTD-2561B21.7	0.655					B4GALNT3	1.49					ITGB4	0.609
PKN2	-0.596					GAMT	0.656					FOLR3	1.518					RP11-20B24.4	0.609
CGRRF1	-0.596					DNAH14	0.656					IGHG4	1.524					SLC38A5	0.61
RP11-420A23.1	-0.596					NPAS3	0.657					TRAV25	1.529					KATNAL1	0.61
FAS	-0.595					CTC-340A15.2	0.657					RP11-807H22.7	1.534					RP4-536B24.2	0.61
AKAP7	-0.595					RP11-2H8.2	0.657					CCDC64B	1.536					ATL3	0.612
ETNK1	-0.595					AC092299.7	0.657					CYP7B1	1.541					Y_RNA	0.612
PTPRD	-0.595					U62631.5	0.657					CTC-490G23.4	1.556					RP3-370M22.8	0.612
RAPGEF6	-0.595					RP11-378A13.2	0.657					Z69720.2	1.645					RP11-77C3.3	0.612
ZNF281	-0.595					FAM173A	0.658					OVCH1	1.657					CTC-523E23.4	0.613
GPR171	-0.595					RAPGEF5	0.658					XXbac-BPG13B8.10	1.671					RP11-463J10.3	0.614
RSF1	-0.594					HPRT1	0.66					Z84812.4	1.7					THBD	0.615
FANCL	-0.594					BCAP31	0.66					RGS11	1.724					MIR1184-2	0.615
CMBL	-0.594					SNORD87	0.66					PRAMENP	1.736					MIR1184-1	0.615
IGHV3-72	-0.594					MIR4687	0.661					DNM3	1.751					AC010761.6	0.615
MPC1	-0.593					ADM	0.662					OR2I1P	1.774					SPIB	0.615
PIGL	-0.593					C9orf117	0.662					RHBDF1	1.835					B3GALTL	0.616
ANKRD13C	-0.593					SEPT1	0.662					IL9RP3	1.915					RP11-706O15.7	0.617
DIAPH2	-0.593					CTD-2012K14.2	0.662					DDX11L1	1.929					GATSL3	0.617
CSGALNACT2	-0.593					GCAT	0.663					TRAJ23	1.934					MIR3918	0.617
RNFT1	-0.593					LRRC32	0.663					IGLV4-69	1.948					KIR3DX1	0.618
RP11-640M9.2	-0.593					PRICKLE1	0.663					TRAJ53	1.948					LOXL1-AS1	0.618
NOP58	-0.592					IGSF8	0.663					SLC26A3	2.031					AL356740.1	0.619
MRPL15	-0.592					ATP1A3	0.664					DDX11L9	2.197					IGHG2	0.62
NCAPG2	-0.592					LDHB	0.664					RP11-807H22.6	2.226					RP5-890O3.9	0.62
RP11-764K9.4	-0.592					CDH24	0.664					DDX11L5	2.419					MIR3940	0.621
RP11-363L24.3	-0.592					RP11-831H9.3	0.665					IGLV3-27	2.563					CACNG6	0.622
SPOPL	-0.591					IFI27L2	0.666					Z69890.1	2.623					WHAMMP3	0.622
ACMSD	-0.591					TRDV1	0.666					RP11-430C1.1	2.632					FUT11	0.622
ZNF618	-0.591					RP11-774D14.1	0.666					DDX11L10	2.851					AC005606.15	0.622
FBXL13	-0.591					TSC22D1	0.667					AC093642.6	3.463					SCNN1D	0.623
IMMP2L	-0.591					YPEL4	0.667					RP11-292F22.7	4.431					CTD-2292P10.2	0.623
PPP1R12B	-0.59					HBG1	0.667											MIR4700	0.623
CCDC82	-0.59					ZNF48	0.668											MTRNR2L12	0.623
C21orf91	-0.59					RP11-529H20.5	0.668											DIEXF	0.624
CMAHP	-0.59					ABCA3	0.669											TRIM32	0.624
SAMD12	-0.59					DDAH2	0.669											SNORA70	0.624
NOTCH2NL	-0.59					NUDT16L1	0.67											RP4-594I10.3	0.624
RP11-552D8.1	-0.59					TP53I13	0.671											TKTL1	0.625
RP11-56B16.2	-0.59					CTB-33G10.11	0.671											FGFRL1	0.625
RB1CC1	-0.589					AGMAT	0.672											N4BP3	0.625
SAMSN1	-0.589					HCG4P7	0.672											RP11-567M16.3	0.625
OTUD3	-0.589					RAB11FIP3	0.673											RPF2	0.625
FRMD3	-0.589					RUNDC3A	0.673											RP13-131K19.6	0.625
RP11-798G7.4	-0.589					ELL3	0.673											LIX1	0.626
FNIP2	-0.588					CRIP2	0.673											CTB-186G2.1	0.626
CCNT2	-0.588					MEST	0.674											RP11-95P2.1	0.627
CCDC39	-0.588					MAPK10	0.674											AC093157.1	0.627
RP5-914P20.5	-0.588					SPARC	0.674											CD22	0.628
PIBF1	-0.587					TBL3	0.674											FGFBP2	0.628
SNX16	-0.587					RPP14	0.674											DUSP14	0.628
KIF20B	-0.587					CTD-2540B15.7	0.674											TTC9	0.629
TUBBP5	-0.587					TTC9	0.675											GNGT2	0.629
LOXHD1	-0.587					ERBB2	0.675											PSPN	0.63
ZNF621	-0.587					CTD-2369P2.10	0.675											SLC14A1	0.63
TRMT13	-0.586					PLA2G16	0.675											AL358781.1	0.63
CLEC1A	-0.586					RP11-264B17.3	0.675											TNRC6C-AS1	0.63
GOLGA8R	-0.586					FDX1L	0.675											RP11-802O23.3	0.63
CCDC30	-0.586					CSGALNACT1	0.676											CDKN1A	0.631
TACR1	-0.585					CEMP1	0.676											RP11-334E6.10	0.632
LRRC39	-0.585					MTX1P1	0.676											RP1-5O6.5	0.633
NMI	-0.585					TSPAN2	0.678											AC104809.3	0.634
ACER1	-0.585					RP13-39P12.3	0.678											RP11-118M9.3	0.634
ZNF669	-0.585					PET100	0.679											NEURL	0.635
HSBP1L1	-0.585					CTD-2524L6.3	0.679											FOXD2-AS1	0.635
ERVK13-1	-0.585					WDR54	0.68											RP11-407G23.3	0.635
ICA1	-0.584					CTC-250I14.6	0.68											PGRMC1	0.636
SLC22A15	-0.584					AL358333.1	0.68											RP11-767N6.7	0.636
CCDC149	-0.584					SH2D4A	0.681											ITFG3	0.636
SLC4A4	-0.583					EPHB4	0.681											RP11-104H15.7	0.637
ME2	-0.583					RP11-927P21.4	0.681											PNPLA7	0.638
CLIP4	-0.583					GRIK2	0.682											CTAGE4	0.638
TNFSF10	-0.583					ENTPD3-AS1	0.682											NLRP2	0.639
RHOT1	-0.583					RP11-727F15.12	0.682											RP5-930J4.4	0.639
CADPS	-0.583					RP3-323P13.2	0.683											C2orf74	0.639
TTC14	-0.583					SHANK2	0.684											SRPK3	0.64
PRSS57	-0.583					RP11-127H5.1	0.684											HPCAL4	0.641
ANKRD37	-0.583					OCEL1	0.685											GZMH	0.643
AP001347.6	-0.583					CACFD1	0.685											ESAM	0.643
DBF4	-0.582					RP4-583P15.14	0.685											PVRL3	0.644
SLC23A2	-0.582					LGR6	0.686											AC074212.5	0.644
NCEH1	-0.582					ADARB2	0.686											Z69720.2	0.644
EPHA5	-0.582					RP11-308D16.4	0.687											DTHD1	0.645
RAD17	-0.582					MCAT	0.688											RP5-857K21.11	0.645
TMEM63C	-0.582					DUSP14	0.688											PRSS23	0.646
CUL5	-0.582					PLD4	0.688											FCF1P2	0.646
MACROD2	-0.582					SDHAF1	0.688											RP1-193H18.2	0.646
ATP6V1G1	-0.581					AC090186.1	0.688											GZMK	0.647
IL18	-0.581					C12orf44	0.689											RP11-519G16.3	0.647
COL19A1	-0.58					TAF1A	0.689											PHLDA1	0.648
KIAA1377	-0.58					XPNPEP2	0.69											AMOTL1	0.648
PNPT1	-0.58					TGFBR3	0.691											RP1-317E23.7	0.648
PPFIA4	-0.58					RNASEH2A	0.691											CXCR5	0.649
ZNF613	-0.58					WDR86-AS1	0.691											IGLV2-28	0.65
RP11-49I4.3	-0.58					RNU1-125P	0.691											U82695.10	0.65
CACNA2D2	0.58					CTC-453G23.5	0.691											AC012487.2	0.652
TRIP6	0.58					DCXR	0.692											CCL28	0.653
TSPAN2	0.58					CTD-2561B21.4	0.692											AC067945.4	0.653
ZFP36L1	0.58					RBFOX1	0.693											RP11-311C24.1	0.653
GS1-393G12.12	0.58					ARFRP1	0.693											SLC2A8	0.654
AC061992.1	0.58					MEIS1	0.693											MXRA7	0.655
C1orf54	0.581					RP11-354P11.2	0.693											CXXC11	0.655
PLGLB2	0.581					CTD-2540B15.11	0.693											RP13-638C3.4	0.655
VPREB3	0.581					WDR34	0.694											RP11-161M6.2	0.657
HAAO	0.581					RP1-20B21.4	0.694											CTC-559E9.8	0.657
CFL1	0.581					CD1C	0.695											PTCH1	0.658
RASGEF1A	0.581					JOSD2	0.696											RP11-736E3.1	0.658
MIR23A	0.581					SEPT1	0.696											MRPL50	0.659
SCAMP4	0.581					SSBP4	0.697											BACE2	0.659
CICP3	0.581					RP11-551L14.1	0.697											CYP4F12	0.659
RP11-841O20.2	0.581					FAM103A2P	0.697											RP11-677M14.2	0.659
RP11-264B17.5	0.581					RP11-649A18.12	0.697											KIAA1324L	0.66
RP11-155D18.14	0.581					GNAZ	0.698											KRT72	0.661
DVL2	0.582					C9orf142	0.698											GOLGA6L9	0.661
TSPAN9	0.582					DDIT4	0.698											UQCRFS1P1	0.661
MKNK2	0.582					DCDC1	0.698											NAALAD2	0.662
WBP2	0.582					EBP	0.699											RP11-531F16.4	0.662
GFI1	0.582					TMEM14A	0.7											SLFN14	0.664
SIGLEC7	0.582					GRM5	0.7											CTD-3074O7.12	0.664
UPK3BL	0.582					FUT7	0.7											NT5C3B	0.665
AC003102.3	0.582					MGAT4C	0.7											ZNF826P	0.665
RRP9	0.583					RP11-345P4.7	0.7											PLCH2	0.666
RP11-161M6.3	0.583					RP11-390K5.6	0.7											NTRK1	0.667
CRB2	0.584					RTDR1	0.701											AC093484.4	0.667
TLR9	0.584					MFSD10	0.701											RP11-98D18.3	0.667
KALP	0.584					MTSS1L	0.701											CHTF8	0.667
AC037459.4	0.584					RP11-875O11.2	0.701											AXIN1	0.668
RP11-96D1.7	0.584					RP11-212P7.2	0.701											SRSF8	0.668
RNASET2	0.585					AL122015.1	0.702											AC004889.1	0.669
ACD	0.585					HBG2	0.703											ARRDC4	0.67
SSBP4	0.585					ZNF688	0.703											AP000688.1	0.67
CYB561A3	0.585					RPL13AP5	0.703											LAMC1	0.671
GNGT2	0.585					RP11-229P13.19	0.703											KIF19	0.671
SNX32	0.585					HDHD3	0.704											RP11-333E1.2	0.671
FAM21D	0.585					CTD-2337A12.1	0.704											CTD-2313F11.1	0.672
RIC8A	0.585					AC007880.1	0.705											LA16c-360H6.2	0.672
SIRPB2	0.585					CEBPE	0.706											AP001062.8	0.673
ABHD17AP4	0.585					RABAC1	0.707											RP11-544A12.8	0.673
WDR65	0.585					PAK6	0.707											ARHGDIG	0.676
ST6GALNAC6	0.586					SLIT3	0.707											TRAV8-6	0.677
FECH	0.587					LINC00989	0.707											RP11-284N8.3	0.677
TBC1D25	0.587					RP11-1100L3.7	0.707											CCL3L3	0.678
PRSS23	0.587					SAPCD2	0.708											PPAPDC1B	0.679
E4F1	0.587					CCL3L3	0.708											XPNPEP2	0.68
CD3E	0.587					C1orf216	0.709											ZNF404	0.68
ATP5D	0.588					TM7SF2	0.709											HDC	0.681
MVD	0.588					TSPEAR	0.709											TAF1A	0.682
CACNB3	0.588					MMP23A	0.709											GFI1B	0.682
CCDC167	0.588					RP11-96D1.7	0.71											RGPD2	0.682
AC004448.5	0.588					CTD-2207O23.11	0.71											D86994.2	0.682
AP003068.9	0.588					PRKAR2B	0.711											TMEM102	0.683
RASSF1	0.589					AP1S1	0.713											PDGFRB	0.684
STUB1	0.589					PGAP3	0.714											JAKMIP1	0.684
GAPDH	0.589					LINC00535	0.714											VSIG4	0.685
MIDN	0.589					CTDSPL	0.715											RPL6P27	0.685
PDLIM7	0.589					AC010170.1	0.715											RP11-5C23.1	0.685
TMEM184B	0.589					SLC2A8	0.716											CTD-3018O17.3	0.687
RAB43P1	0.589					AC114546.1	0.716											APOBEC3H	0.688
AC005606.14	0.589					INSL3	0.716											LGALSL	0.688
LAMC1	0.59					AC006942.4	0.716											AC092580.4	0.688
FAHD2B	0.59					MTUS1	0.717											AC104809.4	0.689
C11orf68	0.59					KIR3DL2	0.718											RNU6-146P	0.69
TMEM119	0.59					MUC12	0.719											IGFBP3	0.691
RP11-326F20.5	0.59					RP11-63E5.6	0.719											TPM2	0.691
RP11-876N24.4	0.59					ERBB4	0.72											AC002558.1	0.691
AL096677.1	0.59					PLEKHA5	0.722											ZNF683	0.692
TRAF4	0.591					FGFR1	0.722											SHISA4	0.692
RP11-641D5.1	0.591					HYDIN	0.722											IGLC7	0.692
P2RY8	0.591					MIR1909	0.722											RP11-348F1.2	0.692
PANX2	0.592					IGFBP3	0.723											SLC5A10	0.694
GFER	0.592					ABCB4	0.724											CYP2S1	0.694
CLUHP3	0.592					CLDND2	0.724											Z95704.2	0.694
ALDOA	0.592					TMUB1	0.724											TRAV29DV5	0.695
ATP6V0D1	0.592					PPP1R9A	0.725											RP11-115D19.1	0.696
RPS2P46	0.592					C10orf112	0.725											RP5-1050D4.4	0.696
C6orf47	0.592					PRR7	0.726											FAM179A	0.698
C6orf47-AS1	0.592					IGLV3-27	0.726											TRAV17	0.698
ITPK1	0.593					PIM3	0.727											RP11-660L16.2	0.699
ADRB2	0.593					C19orf77	0.73											C6orf25	0.7
GPBAR1	0.593					EGF	0.73											RP11-540O11.4	0.7
ARID5A	0.593					OAZ3	0.73											MIR4680	0.7
RP11-867O8.5	0.593					RP11-442H21.2	0.73											GOLGA6L9	0.701
LRRC8A	0.594					LARGE	0.731											RP11-334J6.6	0.701
FLOT1	0.594					SPAG16	0.731											KIAA1875	0.702
NMUR1	0.594					DNAJB13	0.731											RP11-271K21.11	0.702
AC174470.1	0.594					KLRD1	0.732											SLC4A4	0.703
RP11-1198D22.1	0.594					PAOX	0.732											NPTXR	0.705
CTD-2517M22.16	0.594					SNTA1	0.733											AC016995.3	0.706
UBBP4	0.594					MAP3K7CL	0.735											RP4-647J21.1	0.707
RP11-886P16.6	0.594					GTF2H4	0.735											CTD-2358C21.4	0.707
KIR3DX1	0.595					RP11-245C23.3	0.735											RTN4R	0.708
COL6A3	0.595					CTD-2545M3.6	0.736											LRRC43	0.708
RP3-508I15.14	0.595					NDUFC2	0.736											SZT2-AS1	0.708
RP5-1050D4.2	0.595					BANK1	0.736											RP13-580F15.2	0.708
ZNF628	0.596					SNRPD1	0.736											TRBV19	0.709
BCKDK	0.597					AFAP1L2	0.736											CTD-3222D19.11	0.709
FCER2	0.597					LILRA3	0.736											POM121L10P	0.71
ADA	0.597					SLC4A4	0.737											WHAMMP2	0.71
ITPRIPL1	0.597					NUP210L	0.737											RP11-108P20.1	0.71
PPP2R4	0.598					NDUFC2-KCTD14	0.737											PLTP	0.711
UBQLN4	0.598					GS1-114I9.1	0.737											GPR34	0.712
PUF60	0.598					TMEM117	0.738											RP11-62H7.2	0.712
CD55	0.598					RP11-104H15.7	0.738											PWAR6	0.712
RP11-1212A22.1	0.598					CTB-31O20.6	0.738											CTD-2207O23.11	0.713
AC104809.4	0.598					PPBP	0.739											THEM6	0.714
RFX2	0.599					CYP7B1	0.739											RP11-297B17.3	0.714
PTGDS	0.599					PLEKHA8P1	0.74											RP11-538I12.2	0.714
MYRF	0.599					RP11-465L10.10	0.741											ENPP3	0.715
TLR3	0.599					TRAV29DV5	0.741											SPON2	0.715
RP11-613M10.6	0.599					PTPRG	0.742											MSMO1	0.716
RP11-167N4.2	0.599					LINC00476	0.742											PTGDS	0.716
TLN1	0.6					TSEN54	0.742											ENTHD1	0.716
IL18BP	0.6					AC011288.2	0.742											AC020594.5	0.716
SYTL1	0.6					PLD5	0.743											IGKV1-8	0.716
RAB1B	0.6					MEX3D	0.744											RP11-354P11.2	0.716
NTHL1	0.601					FAM95B1	0.744											ENHO	0.718
TFIP11	0.601					RP11-498M5.2	0.744											SPRED2	0.718
IER2	0.601					CD99	0.746											RP11-350F4.2	0.718
FPR1	0.601					MIEN1	0.746											ZNF792	0.719
TBKBP1	0.601					RP11-727F15.9	0.746											FCRL3	0.721
RP11-867G23.3	0.601					RP1-90J20.12	0.747											PLA2G16	0.721
FCGBP	0.602					AC007050.18	0.748											LILRA5	0.721
AHSA1	0.602					IL9R	0.748											LINC00476	0.722
PDCD1	0.602					BCAT1	0.749											RP11-589M4.1	0.723
AF196970.3	0.602					PMM1	0.75											LILRA3	0.724
RP11-256P1.1	0.602					NPFF	0.75											LINC00998	0.724
RP11-69H7.3	0.602					CCDC24	0.75											RP11-49I4.3	0.724
XXcos-LUCA11.5	0.602					WDR63	0.75											JAM3	0.725
LCN2	0.603					RP11-332H17.1	0.751											RP11-424G14.1	0.726
PTDSS2	0.603					SLC39A4	0.752											RP11-108P20.3	0.727
TRGV5	0.603					BTBD6	0.752											AC004257.3	0.727
RP11-138I1.2	0.603					RP11-758P17.2	0.752											NICN1-AS1	0.728
ARPC1B	0.604					HYAL1	0.754											FOLR2	0.729
CTD-2369P2.10	0.604					AC079949.1	0.754											AC006483.1	0.729
RP11-706O15.3	0.604					MESDC1	0.755											SLAMF6	0.73
FDX1L	0.604					PPP1R35	0.755											RP11-89K11.1	0.73
LLNLR-299G3.1	0.604					DCC	0.756											AC025262.1	0.73
TESK1	0.605					AL590710.1	0.756											MCF2L	0.732
EMP3	0.605					MPG	0.757											IGKV2-29	0.732
RP11-830F9.5	0.605					RP11-792D21.2	0.757											CTSF	0.733
C16orf98	0.605					KAZN	0.758											MSC	0.734
AC092299.6	0.605					RP11-167N4.2	0.76											FCRL6	0.734
FAM214B	0.606					AL358113.1	0.76											C4orf45	0.736
AGAP2	0.606					IL9R	0.762											NIPSNAP3B	0.736
SAMD1	0.606					TUBB4A	0.763											CTD-3187F8.14	0.736
ELOVL7	0.606					FOLR2	0.763											RDH16	0.737
OSCAR	0.606					EFNA5	0.763											CD19	0.737
C12orf44	0.607					ZNF668	0.763											RP11-332H17.1	0.737
ZNF653	0.607					CD99	0.763											TRBV3-1	0.737
RSPH9	0.607					NPDC1	0.764											SESN1	0.738
MUS81	0.607					BOK	0.764											LYNX1	0.739
BTBD6	0.607					FBXW9	0.766											MIR5047	0.739
SLX1A-SULT1A3	0.607					DUSP8	0.766											VPREB3	0.74
CTD-2020K17.4	0.607					RP11-473M20.9	0.766											EMP1	0.74
AC012613.2	0.607					TRPM3	0.767											CACNA1C-AS1	0.74
POM121L4P	0.608					DNAH7	0.767											C9	0.741
HOTAIRM1	0.608					PRSS53	0.767											PLGLB2	0.741
AC092597.3	0.608					SIGIRR	0.769											TNFRSF21	0.741
RP11-455F5.5	0.608					MDGA2	0.769											S100A13	0.744
LRP10	0.609					SAMD14	0.77											LUZP6	0.745
RP11-582J16.3	0.609					SMOX	0.771											CXCR6	0.746
RHPN1	0.61					SEC14L5	0.772											DAB2	0.747
GDPD5	0.61					NCAM2	0.772											ZNF502	0.747
PLIN4	0.61					MXRA7	0.772											AC026806.2	0.747
TRDC	0.61					RIMS1	0.773											SIGLEC17P	0.748
RPS23P10	0.61					TMEM115	0.773											C14orf142	0.749
MYLK	0.611					TDRP	0.773											AC092117.2	0.749
C11orf89	0.611					CTB-186G2.1	0.773											EHMT2-AS1	0.75
C19orf35	0.611					FLJ00418	0.773											NT5E	0.751
PIGQ	0.612					SNTG2	0.774											CA8	0.751
METTL1	0.612					ARRDC4	0.775											LRRC16B	0.751
DDX56	0.612					RHOBTB1	0.776											RP11-950C14.3	0.751
HS3ST4	0.612					RP11-133O22.6	0.776											ZNF833P	0.752
LINC00612	0.612					ITM2A	0.777											TRBV23-1	0.752
FAM95B1	0.612					CD79A	0.777											AC005071.1	0.755
NBPF18P	0.612					FSTL4	0.778											RP11-457M11.5	0.755
MORC2-AS1	0.612					IPP	0.779											RP11-101E13.5	0.755
FERMT3	0.613					CD14	0.781											AKAP12	0.757
CDC42EP2	0.613					TPM2	0.781											NSG1	0.757
TCTN2	0.613					ITPRIPL1	0.781											AL137059.1	0.758
F8A1	0.613					RP5-1085F17.3	0.781											CD200R1	0.76
RP11-67C2.2	0.613					SEMA6D	0.782											AC104698.1	0.76
S100A11	0.614					CNTN4	0.782											IGHD	0.761
C4orf48	0.614					AC137932.6	0.782											CCDC163P	0.761
LILRA6	0.614					AP1M2	0.783											LIM2	0.762
PAN3-AS1	0.614					MFAP3L	0.783											LRFN3	0.762
AC018766.4	0.614					FGF12	0.784											CTA-250D10.23	0.762
USP5	0.615					FAM71E1	0.784											AC007050.18	0.764
SLC35C1	0.615					JAM3	0.784											TCTN2	0.765
RUVBL2	0.615					Y_RNA	0.784											RP11-501J20.5	0.766
HYAL3	0.615					KB-1608C10.2	0.784											MIR4687	0.767
TRBV9	0.615					C9orf16	0.786											MIR3064	0.767
RP11-461A8.1	0.615					WDR65	0.786											AC068039.1	0.768
PDLIM1	0.616					RP11-156E6.1	0.786											UBXN10	0.769
INTS5	0.616					CTD-3074O7.12	0.786											MTSS1	0.769
AC092580.4	0.616					TKTL1	0.787											ENTPD3-AS1	0.769
RP11-247A12.8	0.616					ROM1	0.787											MC1R	0.769
ZFP36	0.617					COMTD1	0.788											LPAR5	0.77
RP11-514P8.6	0.617					RABEP2	0.788											RP11-91J19.4	0.771
RP11-875O11.2	0.617					EGFL8	0.788											RP11-178G16.5	0.772
AC092143.1	0.617					RP11-345P4.6	0.788											KIR2DL1	0.773
RP11-514P8.8	0.617					CTC-273B12.5	0.789											TTC3-AS1	0.774
GTPBP6	0.617					ZNF826P	0.79											AOC1	0.775
ADAM8	0.618					LRRC43	0.791											C2orf27A	0.775
ICOSLG	0.618					HPS6	0.791											RGPD1	0.776
FLYWCH2	0.618					TREML4	0.791											ZNF880	0.776
FLNA	0.618					ACE	0.792											RP4-714D9.5	0.777
RP11-1070N10.6	0.618					AL035252.1	0.792											RP11-431M7.2	0.778
PCBP4	0.619					HMGN2P46	0.793											KB-1608C10.2	0.778
RNF167	0.619					B3GALTL	0.793											RP11-612B6.2	0.779
SLC2A1	0.619					IL32	0.794											WDR86-AS1	0.78
MIB2	0.619					ZCCHC18	0.794											RP11-256L6.2	0.781
CCDC124	0.62					TMEM102	0.794											IL2RB	0.782
LLGL2	0.62					MDGA2	0.796											FCRLA	0.782
AMPD2	0.62					AC068831.6	0.796											PLEKHA1	0.784
ABLIM3	0.62					SLC9A3R2	0.797											ADTRP	0.784
C19orf24	0.62					KATNAL1	0.798											RP11-707M3.3	0.786
RP13-104F24.3	0.62					SV2A	0.798											TNNI3K	0.787
LBH	0.621					DPP10	0.798											FPGT-TNNI3K	0.787
CTD-3149D2.4	0.621					KCNH8	0.799											MS4A1	0.789
SLC2A6	0.622					RP11-141O15.1	0.799											PTGDR2	0.789
EIF3FP3	0.622					LINC01003	0.799											SV2A	0.791
ADD2	0.623					FCRL2	0.8											CTC-366B18.2	0.791
CTA-256D12.11	0.623					ZNHIT2	0.801											MAP3K7CL	0.792
ARHGDIB	0.624					TMEM187	0.802											SULT1A2	0.793
EVA1B	0.624					ZGLP1	0.802											AC005387.2	0.794
FAM129C	0.624					MIR3198-2	0.802											SMPD3	0.796
BSG	0.624					RP11-96D1.11	0.803											PLD4	0.796
ZNF408	0.624					TEKT4P2	0.804											IGLV7-43	0.796
LAT	0.624					LRFN3	0.805											AL162424.1	0.796
RP11-264B17.3	0.624					CNTNAP3B	0.805											TRBV6-1	0.797
ADRM1	0.625					C18orf54	0.805											FCER1A	0.798
GBA	0.625					ITGA2B	0.806											TMEM132A	0.801
ADAM15	0.626					GYLTL1B	0.806											MEST	0.801
OLIG1	0.626					DSP	0.807											ZNF32-AS2	0.801
RP11-331K21.1	0.626					GCNT3	0.807											RP11-245C23.3	0.802
MIR3615	0.626					CORO2B	0.808											NEO1	0.803
ATP2A3	0.627					DSTN	0.808											NT5DC3	0.803
ST3GAL4	0.627					RP11-693J15.5	0.808											MYRF	0.803
SLC45A3	0.627					IZUMO4	0.809											LARS2-AS1	0.804
RALGDS	0.627					PRSS30P	0.809											RP11-498M5.2	0.805
SPNS1	0.627					RPL13P12	0.809											LINC00959	0.807
CCDC157	0.627					RP11-6E9.4	0.81											RP11-156E6.1	0.808
ASNA1	0.627					PSMG3	0.811											RP11-755F10.1	0.809
KM-PA-2	0.627					HIST3H2A	0.812											RPL12P4	0.81
WI2-2998D17.2	0.627					AP001439.2	0.813											SPOCD1	0.812
RP11-148K1.12	0.627					CLSTN3	0.815											RP11-229P13.19	0.812
RNF10	0.628					hsa-mir-1199	0.815											RP11-504P24.6	0.812
UNC13D	0.628					SMIM1	0.815											AC015849.2	0.814
TREML1	0.628					PLEKHG1	0.816											FNDC8	0.815
LRRC25	0.628					Z97634.3	0.816											BAI2	0.817
TSEN54	0.628					RP11-98D18.3	0.816											CCL5	0.817
MMP17	0.628					RP5-1074L1.4	0.816											GNLY	0.818
IGHG2	0.628					SPRED1	0.817											TPPP3	0.821
MAP3K14-AS1	0.628					AGBL1	0.817											LINC00987	0.821
C19orf77	0.629					SH3D21	0.817											SLC45A3	0.823
LYL1	0.629					AC114730.8	0.818											UGT2B11	0.823
TBL3	0.629					FAM195B	0.818											AC018638.1	0.823
TRAV1-2	0.629					RP11-460I13.2	0.818											RP11-62J1.3	0.824
RP11-19P22.8	0.629					RP11-426L16.10	0.818											CX3CR1	0.825
AC006014.8	0.63					THBD	0.819											CTD-2528L19.6	0.827
TM7SF2	0.63					AC012613.2	0.819											RP11-94L15.2	0.828
PROK2	0.63					KLF2	0.82											A2MP1	0.829
FLT4	0.631					IL9RP3	0.82											TLR3	0.83
RARA	0.631					PROM1	0.821											RNU1-125P	0.83
JPH3	0.631					GRM8	0.821											FAM57A	0.833
MYO7B	0.631					IGHD	0.821											RP11-1100L3.8	0.833
HBBP1	0.631					A2MP1	0.821											LGR6	0.834
AC007880.1	0.631					RP11-395A13.2	0.822											KIR2DL3	0.834
ABCC6P1	0.631					SGSM1	0.823											PLEKHA8P1	0.835
CTSD	0.632					EGFL7	0.823											RP5-857K21.4	0.835
DOK2	0.632					RP11-70C1.1	0.823											MTATP6P1	0.835
YPEL4	0.632					RP11-582J16.4	0.823											RP11-342K6.1	0.838
NPTXR	0.632					FAM155A	0.824											CTB-61M7.1	0.839
CA15P1	0.632					RP11-308N19.1	0.825											NUDT4P1	0.84
CPNE5	0.633					WEE1	0.826											AL118508.1	0.841
CDC42EP1	0.633					CA2	0.827											LDOC1	0.842
MKNK1-AS1	0.633					RYR1	0.827											RP11-1024P17.1	0.842
ST14	0.634					GALNT13	0.829											CORO2B	0.844
AC007347.1	0.634					MYO3B	0.83											CLUHP3	0.844
RP11-867G23.4	0.634					EBF1	0.83											SPTBN5	0.844
JHDM1D-AS1	0.634					RP11-273B20.1	0.83											RP1-101K10.6	0.844
RP11-490H24.5	0.635					AQP4-AS1	0.83											CACNG8	0.847
AC114730.7	0.635					C14orf80	0.831											NDFIP2	0.848
RP11-304M2.5	0.635					ST6GALNAC4	0.832											HIST1H2AG	0.849
MRPL28	0.636					DEGS2	0.832											MIR4751	0.851
PLEKHA8P1	0.636					AC004623.2	0.832											FMN1	0.852
MYO1G	0.636					RP11-318K15.2	0.833											CRIPAK	0.853
CD7	0.636					RP11-326C3.15	0.833											RP11-841O20.2	0.854
RP3-508I15.18	0.636					AC018638.1	0.834											SIGLEC8	0.855
RP11-1180F24.1	0.636					SCAND1	0.835											GUCY1A2	0.856
MTND4LP1	0.637					GAS2L1	0.835											LAG3	0.857
CDKN2D	0.638					PCDH1	0.836											CTA-445C9.15	0.857
RP4-669L17.8	0.638					RNF208	0.836											ZNF19	0.859
RP11-571M6.8	0.638					MMP26	0.837											KIR2DL4	0.859
PYCRL	0.639					CTSF	0.837											RP11-282O18.6	0.859
POM121L9P	0.639					NTHL1	0.838											RPLP0P6	0.86
MTND2P28	0.639					FSCN3	0.838											AC008984.2	0.86
CHST12	0.64					SEMA5A	0.838											HNRNPA1P10	0.861
NPFF	0.64					TMEM160	0.838											MATK	0.862
LSS	0.641					TENM4	0.839											LCN6	0.862
AC093484.4	0.641					TNFRSF13C	0.839											RP6-191P20.4	0.863
EFNA4	0.641					RP11-1024P17.1	0.839											CTD-2587H19.1	0.863
RPL12P4	0.642					GNG11	0.842											FHL3	0.864
TUBB4B	0.642					SPIB	0.843											MIR4724	0.865
AC009133.14	0.642					PBXIP1	0.844											GPR25	0.868
MIR3615	0.642					MACROD2	0.844											RP11-869B15.1	0.868
EFNA3	0.643					ARL6	0.845											TSPEAR	0.87
YWHAH	0.644					PIGC	0.845											RP5-1172N10.4	0.871
GCHFR	0.644					KIF19	0.846											BZW1P2	0.873
EFNA3	0.644					IGKV2-29	0.846											RP11-680B3.2	0.873
ZYX	0.644					HSD3B7	0.847											C1orf198	0.874
HLA-G	0.644					DOK7	0.847											CAMK2N1	0.876
HBE1	0.644					AC118138.2	0.847											EID2B	0.876
DGAT2	0.645					CCL3	0.848											RP11-192H23.5	0.876
PTPN18	0.645					ARHGEF19	0.849											TCN1	0.877
RP3-508I15.19	0.645					AC079807.4	0.849											CDHR1	0.877
[truncated: 996 more rows]
